# Supplementary material for: Updated Rice Kinase Database RKD 2.0: enabling transcriptome and functional analysis of rice kinase genes
Source: Rice (N Y). 2016 Aug 19;9:40. doi: 10.1186/s12284-016-0106-5 (PMC4991984; doi:10.1186/s12284-016-0106-5)
Supplement: Additional file 1: Table S1. — Rice kinases with patterns of anatomical expression. (XLSX 25 kb) [file 12284_2016_106_MOESM1_ESM.xlsx]

## Sheet: Sheet1
Table S1. List of rice kinases with featured anatomical expression patterns.
Anatomy	LOC_id	Group	Family	Subfamily	Class	MSU/TIGR V6 Annotation
Leaf / Flag leaf / Shoot	LOC_Os01g02800.1	TKL	IRAK	LRK10L-2	non-RD	receptor-like kinase ARK1AS, putative, expressed
Leaf / Flag leaf / Shoot	LOC_Os04g34250.1	TKL	IRAK	SD-2b	non-RD	serine/threonine-protein kinase receptor precursor, putative, expressed
Leaf / Flag leaf / Shoot	LOC_Os05g40180.1	not_assigned	-	-	RD	serine/threonine-protein kinase stt7, chloroplast precursor, putative, expressed
Leaf / Flag leaf / Shoot	LOC_Os06g35160.1	CAMK	KIN1/SNF1/Nim1_like(CAMK_2)	-	RD	CAMK_KIN1/SNF1/Nim1_like.26 - CAMK includes calcium/calmodulin depedent protein kinases, expressed
Leaf / Flag leaf / Shoot	LOC_Os02g36570.1	not_assigned	-	-	non-RD	ABC1 family domain containing protein, putative, expressed
Leaf / Flag leaf / Shoot	LOC_Os11g10310.1	TKL	IRAK	LRR-XII	non-RD	receptor-like protein kinase 2 precursor, putative, expressed
Leaf / Flag leaf / Shoot	LOC_Os01g57560.1	TKL	IRAK	SD-1a	RD	serine/threonine-protein kinase receptor precursor, putative, expressed
Leaf / Flag leaf / Shoot	LOC_Os02g17970.1	AGC	PKA/PKG_like(AGC_1)	-	-	AGC_PKA/PKG_like.1 - ACG kinases include homologs to PKA, PKG and PKC, expressed
Leaf / Flag leaf / Shoot	LOC_Os03g56470.1	TKL	IRAK	PERK	RD	protein kinase family protein, putative, expressed
Leaf / Flag leaf / Shoot	LOC_Os02g46750.1	not_assigned	-	-	-	expressed protein
Leaf / Flag leaf / Shoot	LOC_Os04g23890.1	AGC	PVPK_like(AGC_8)	PVPK_like(AGC_8)_kin82y	RD	AGC_PVPK_like_kin82y.10 - ACG kinases include homologs to PKA, PKG and PKC, expressed
Leaf / Flag leaf / Shoot	LOC_Os11g45540.1	TKL	IRAK	DUF26-Ih	RD	TKL_IRAK_DUF26-lh.11 - DUF26 kinases have homology to DUF26 containing loci, expressed
Leaf / Flag leaf / Shoot	LOC_Os09g30454.1	TKL	IRAK	WAKb	RD	OsWAK87 - OsWAK receptor-like protein kinase, expressed
Leaf / Flag leaf / Shoot	LOC_Os01g10890.1	CAMK	KIN1/SNF1/Nim1_like(CAMK_2)	-	RD	CAMK_KIN1/SNF1/Nim1_like.8 - CAMK includes calcium/calmodulin depedent protein kinases, expressed
Leaf / Flag leaf / Shoot	LOC_Os09g07660.1	not_assigned	-	-	non-RD	ELMO/CED-12 family protein, putative, expressed
Leaf / Flag leaf / Shoot	LOC_Os03g47470.1	STE	PAK_Ste20	PAK_Ste20_STLK	RD	STE_PAK_Ste20_STLK.4 - STE kinases include homologs to sterile 7, sterile 11 and sterile 20 from yeast
Leaf / Flag leaf / Shoot	LOC_Os02g57160.1	not_assigned	-	-	non-RD	ELMO/CED-12 family protein, putative, expressed
Leaf / Flag leaf / Shoot	LOC_Os05g47560.1	not_assigned	-	-	RD	serine/threonine-protein kinase SNT7, chloroplast precursor, putative, expressed
Leaf / Flag leaf / Shoot	LOC_Os04g54790.1	not_assigned	-	-	non-RD	ELMO/CED-12 family protein, putative, expressed
Leaf / Flag leaf / Shoot	LOC_Os02g19530.1	TKL	IRAK	L-LEC	RD	lectin-like receptor kinase, putative
Leaf / Flag leaf / Shoot	LOC_Os05g25840.1	not_assigned	-	-	non-RD	ELMO/CED-12 family protein, putative, expressed
Leaf / Flag leaf / Shoot	LOC_Os04g34290.1	TKL	IRAK	SD-2b	non-RD	protein kinase, putative, expressed
Leaf / Flag leaf / Shoot	LOC_Os10g04720.1	TKL	IRAK	DUF26-Ia	RD	TKL_IRAK_DUF26-la.5 - DUF26 kinases have homology to DUF26 containing loci, expressed
Leaf / Flag leaf / Shoot	LOC_Os04g24220.1	TKL	IRAK	WAKb	RD	OsWAK32 - OsWAK receptor-like protein kinase, expressed
Leaf / Flag leaf / Shoot	LOC_Os07g43570.1	TKL	IRAK	DUF26-Ic	RD	TKL_IRAK_DUF26-lc.25 - DUF26 kinases have homology to DUF26 containing loci, expressed
Leaf / Flag leaf / Shoot	LOC_Os10g04730.1	TKL	IRAK	DUF26-Ia	RD	TKL_IRAK_DUF26-la.6 - DUF26 kinases have homology to DUF26 containing loci, expressed
Leaf / Flag leaf / Shoot	LOC_Os04g29770.1	TKL	IRAK	WAKc	non-RD	wall-associated receptor kinase-like 3 precursor, putative
Leaf / Flag leaf / Shoot	LOC_Os11g35860.1	TKL	IRAK	WAKb	RD	OsWAK120 - OsWAK receptor-like protein kinase
Leaf / Flag leaf / Shoot	LOC_Os01g02790.1	TKL	IRAK	LRK10L-2	non-RD	protein kinase domain containing protein, expressed
Leaf / Flag leaf / Shoot	LOC_Os07g43560.1	TKL	IRAK	DUF26-Ic	RD	TKL_IRAK_DUF26-lc.24 - DUF26 kinases have homology to DUF26 containing loci, expressed
Leaf / Flag leaf / Shoot	LOC_Os04g21820.1	TKL	IRAK	WAKb	RD	OsWAK33 - OsWAK receptor-like protein OsWAK-RLP, expressed
Leaf / Flag leaf / Shoot	LOC_Os09g16950.1	TKL	IRAK	L-LEC	non-RD	cysteine-rich receptor-like protein kinase 25 precursor, putative, expressed
Leaf / Flag leaf / Shoot	LOC_Os01g02840.1	TKL	IRAK	LRK10L-2	non-RD	resistance-related receptor-like kinase, putative
Leaf / Flag leaf / Shoot	LOC_Os10g10130.1	TKL	IRAK	WAKb	RD	OsWAK112d - OsWAK receptor-like protein kinase, expressed
Leaf / Flag leaf / Shoot	LOC_Os09g29520.1	TKL	IRAK	WAKa	non-RD	OsWAK81 - OsWAK receptor-like cytoplasmic kinase OsWAK-RLCK, expressed
Leaf / Flag leaf / Shoot	LOC_Os07g03870.1	TKL	IRAK	L-LEC	RD	receptor like protein kinase, putative, expressed
Leaf / Flag leaf / Shoot	LOC_Os04g22120.1	TKL	IRAK	L-LEC	non-RD	protein kinase, putative, expressed
Leaf / Flag leaf / Shoot	LOC_Os01g02780.1	TKL	IRAK	LRK10L-2	non-RD	TAK33, putative, expressed
Leaf / Flag leaf / Shoot	LOC_Os04g30240.1	TKL	IRAK	WAKc	non-RD	OsWAK60 - OsWAK receptor-like protein kinase, expressed
Leaf / Flag leaf / Shoot	LOC_Os04g24300.1	TKL	IRAK	WAK	RD	OsWAK35a - OsWAK short gene, expressed
Leaf / Flag leaf / Shoot	LOC_Os02g13510.1	TKL	IRAK	LRR-XV	RD	receptor-like protein kinase 5 precursor, putative, expressed
Root	LOC_Os12g41090.1	CAMK	KIN1/SNF1/Nim1_like(CAMK_2)	-	RD	CAMK_KIN1/SNF1/Nim1_like.38 - CAMK includes calcium/calmodulin depedent protein kinases, expressed
Root	LOC_Os02g56370.1	TKL	IRAK	WAKb	RD	OsWAK20 - OsWAK receptor-like protein kinase, expressed
Root	LOC_Os10g32990.1	TKL	IRAK	LRR-XIIb	RD	receptor-like protein kinase 2 precursor, putative, expressed
Root	LOC_Os02g48080.1	TKL	IRAK	SD-1a	RD	cysteine-rich receptor-like protein kinase 7 precursor, putative, expressed
Root	LOC_Os05g48660.1	TKL	IRAK	LRR-VI	non-RD	MRH1, putative, expressed
Root	LOC_Os05g16930.1	TKL	IRAK	LRR-VIII-2	RD	protein kinase domain containing protein, expressed
Root	LOC_Os06g05070.1	TKL	IRAK	SD-2b	non-RD	protein kinase domain containing protein, expressed
Root	LOC_Os07g35810.1	TKL	IRAK	DUF26-Id	RD	TKL_IRAK_DUF26-ld.6 - DUF26 kinases have homology to DUF26 containing loci, expressed
Root	LOC_Os02g41890.1	TKL	IRAK	LRR-Xb	RD	phytosulfokine receptor precursor, putative, expressed
Root	LOC_Os11g12530.1	TKL	IRAK	LRR-XI	RD	receptor-like protein kinase 5 precursor, putative, expressed
Root	LOC_Os08g10330.1	TKL	IRAK	LRR-VIII-2	RD	SHR5-receptor-like kinase, putative, expressed
Root	LOC_Os06g47650.1	TKL	IRAK	LRR-Xb	RD	phytosulfokine receptor precursor, putative, expressed
Root	LOC_Os12g26940.1	TKL	IRAK	L-LEC	non-RD	CHASE domain containing protein, expressed
Root	LOC_Os06g47700.1	TKL	IRAK	LRR-Xb	RD	serine/threonine-protein kinase BRI1-like 2 precursor, putative, expressed
Root	LOC_Os06g50920.1	TKL	Raf	-	RD	protein kinase family protein, putative, expressed
Root	LOC_Os04g45170.1	TKL	IRAK	LRR-VI	-	leucine-rich repeat family protein, putative, expressed
Root	LOC_Os04g54180.1	TKL	IRAK	SD-1d	RD	serine/threonine-protein kinase receptor precursor, putative, expressed
Root	LOC_Os07g05620.1	CAMK	KIN1/SNF1/Nim1_like(CAMK_2)	-	RD	CAMK_KIN1/SNF1/Nim1_like.28 - CAMK includes calcium/calmodulin depedent protein kinases, expressed
Root	LOC_Os04g23720.1	TKL	IRAK	SD-2b	non-RD	lectin protein kinase family protein, putative
Root	LOC_Os07g35280.1	TKL	IRAK	DUF26-Ic	RD	TKL_IRAK_DUF26-lc.1 - DUF26 kinases have homology to DUF26 containing loci, expressed
Root	LOC_Os07g03790.1	TKL	IRAK	L-LEC	RD	lectin-like receptor kinase 7, putative, expressed
Root	LOC_Os07g35410.1	TKL	IRAK	DUF26-Ic	RD	TKL_IRAK_DUF26-lc.18 - DUF26 kinases have homology to DUF26 containing loci, expressed
Root	LOC_Os05g16740.1	TKL	IRAK	LRR-VIII-2	RD	SHR5-receptor-like kinase, putative, expressed
Root	LOC_Os05g17604.1	TKL	IRAK	LRR-VIII-2	RD	SHR5-receptor-like kinase, putative, expressed
Root	LOC_Os02g48210.1	TKL	IRAK	L-LEC	RD	lectin-like protein kinase, putative, expressed
Root	LOC_Os02g43290.1	TKL	IRAK	RLCK-XIII	non-RD	protein kinase domain containing protein, expressed
Root	LOC_Os07g35290.1	TKL	IRAK	DUF26-Ic	RD	TKL_IRAK_DUF26-lc.10 - DUF26 kinases have homology to DUF26 containing loci, expressed
Root	LOC_Os07g39520.1	STE	PAK_Ste20	PAK_Ste20_Slob_Wnk	RD	STE_PAK_Ste20_Slob_Wnk.5 - STE kinases include homologs to sterile 7, sterile 11 and sterile 20 from yeast, expressed
Root	LOC_Os09g28180.1	TKL	IRAK	SD-2b	non-RD	D-mannose binding lectin family protein, expressed
Root	LOC_Os05g40770.1	TKL	IRAK	LRR-VIII-1	RD	leucine-rich repeat family protein, putative, expressed
Root	LOC_Os01g66250.1	TKL	IRAK	SD-2a	non-RD	S-locus-like receptor protein kinase, putative, expressed
Root	LOC_Os02g48200.1	TKL	IRAK	L-LEC	RD	lectin-like protein kinase, putative, expressed
Root	LOC_Os09g29510.1	TKL	IRAK	WAKa	non-RD	OsWAK80 - OsWAK receptor-like protein kinase, expressed
Root	LOC_Os02g02780.1	TKL	Raf	-	RD	protein kinase family protein, putative, expressed
Root	LOC_Os05g47770.1	TKL	IRAK	WAK/LRK10L-1	RD	serine/threonine-protein kinase At1g18390 precursor, putative, expressed
Root	LOC_Os01g04580.1	TKL	IRAK	LRK10L-2	non-RD	Ser/Thr protein kinase, putative, expressed
Root	LOC_Os07g35370.1	TKL	IRAK	DUF26-Ic	RD	TKL_IRAK_DUF26-lc.15 - DUF26 kinases have homology to DUF26 containing loci, expressed
Root	LOC_Os01g70970.1	TKL	IRAK	RLCK-IXa	-	protein kinase, putative, expressed
Root	LOC_Os10g02500.1	TKL	IRAK	LRR-Xb	RD	serine/threonine-protein kinase BRI1-like 2 precursor, putative, expressed
Root	LOC_Os09g31210.1	AGC	PVPK_like(AGC_8)	PVPK_like(AGC_8)_CDK8	RD	AGC_PVPK_like_CDK8.1 - ACG kinases include homologs to PKA, PKG and PKC, expressed
Root	LOC_Os03g03570.1	TKL	IRAK	LRR-VIIa	-	leucine-rich repeat transmembrane protein kinase, putative, expressed
Root	LOC_Os09g12240.1	TKL	IRAK	LRR-Xb	RD	serine/threonine-protein kinase BRI1-like 1 precursor, putative, expressed
Root	LOC_Os04g52140.1	TKL	Raf	-	non-RD	protein kinase domain containing protein, expressed
Root	LOC_Os07g42626.1	TKL	IRAK	LRR-V	-	STRUBBELIG-RECEPTOR FAMILY 6 precursor, putative, expressed
Root	LOC_Os04g04330.1	TKL	IRAK	LRR-XI	RD	receptor-like protein kinase 2 precursor, putative, expressed
Root	LOC_Os06g38990.1	TKL	IRAK	LRR-XI	RD	receptor-like protein kinase 2 precursor, putative, expressed
Root	LOC_Os02g04430.1	TKL	IRAK	LRR-V	-	STRUBBELIG-RECEPTOR FAMILY 1 precursor, putative, expressed
Root	LOC_Os05g36960.1	Other	NimA_NEK_like	-	RD	protein kinase, putative, expressed
Root	LOC_Os02g56310.1	CAMK	CAMK_like(CAMK_1)	-	RD	calcium-dependent protein kinase isoform AK1, putative, expressed
Root	LOC_Os08g40280.1	TKL	IRAK	L-LEC	RD	lectin-like protein kinase, putative, expressed
Root	LOC_Os01g64490.1	Other	NimA_NEK_like	-	RD	protein kinase domain containing protein, expressed
Root	LOC_Os05g07740.1	TKL	IRAK	LRR-XI	RD	receptor-like protein kinase 2 precursor, putative, expressed
Root	LOC_Os08g34650.1	TKL	IRAK	LRR-XI	RD	receptor-like protein kinase precursor, putative, expressed
Root	LOC_Os02g02140.1	TKL	IRAK	LRR-XI	RD	receptor protein kinase CLAVATA1 precursor, putative, expressed
Root	LOC_Os08g38560.1	TKL	IRAK	LRR-XI	non-RD	receptor-like protein kinase 2 precursor, putative, expressed
SAM / Panicle	LOC_Os12g05394.1	AGC	PVPK_like(AGC_8)	PVPK_like(AGC_8)_kin82y	-	protein kinase, putative, expressed
SAM / Panicle	LOC_Os05g40200.1	TKL	IRAK	LRR-III	-	inactive receptor kinase At2g26730 precursor, putative, expressed
SAM / Panicle	LOC_Os01g09580.1	CAMK	CAMK_like(CAMK_1)	CAMK_like(CAMK_1)_Aur_like	RD	CAMK_CAMK_like_Aur_like.1 - CAMK includes calcium/calmodulin depedent protein kinases, expressed
SAM / Panicle	LOC_Os10g41390.1	not_assigned	-	-	RD	protein kinase domain containing protein, expressed
SAM / Panicle	LOC_Os03g61010.1	TKL	IRAK	RLCK-XII	non-RD	protein kinase family protein, putative, expressed
SAM / Panicle	LOC_Os05g36050.1	TKL	IRAK	RLCK-V	RD	serine/threonine-protein kinase, putative, expressed
SAM / Panicle	LOC_Os05g40050.1	TKL	IRAK	LRR-VIIa	-	receptor-like protein kinase 2 precursor, putative, expressed
SAM / Panicle	LOC_Os06g17490.1	TKL	IRAK	L-LEC	RD	expressed protein
SAM / Panicle	LOC_Os11g01620.1	TKL	IRAK	LRR-III	-	inactive receptor kinase At2g26730 precursor, putative, expressed
SAM / Panicle	LOC_Os06g18830.1	AGC	PVPK_like(AGC_8)	PVPK_like(AGC_8)_kin82y	RD	AGC_PVPK_like_kin82y.13 - ACG kinases include homologs to PKA, PKG and PKC, expressed
SAM / Panicle	LOC_Os03g49750.1	Other	TTKh_MPS1y	-	non-RD	protein kinase family protein, putative, expressed
SAM / Panicle	LOC_Os08g40170.1	CMGC	CDK(CMGC_1)	CDK(CMGC_1)_CDC2	RD	cyclin-dependent kinase B2-1, putative, expressed
SAM / Panicle	LOC_Os01g72700.1	TKL	IRAK	LRR-VIIa	-	expressed protein
SAM / Panicle	LOC_Os10g42110.1	TKL	IRAK	RLCK-XII	non-RD	protein kinase family protein, putative, expressed
SAM / Panicle	LOC_Os04g59320.1	TKL	IRAK	URK-I	RD	protein kinase domain containing protein, expressed
SAM / Panicle	LOC_Os08g18920.1	TKL	IRAK	RLCK-X	RD	protein kinase domain containing protein, expressed
SAM / Panicle	LOC_Os07g32480.1	Other	Bub1	-	non-RD	mitotic checkpoint serine/threonine-protein kinase BUB1, putative, expressed
SAM / Panicle	LOC_Os07g05190.1	TKL	IRAK	LRR-III	-	leucine-rich repeat family protein, putative, expressed
SAM / Panicle	LOC_Os01g39600.1	TKL	IRAK	LRR-IV	-	expressed protein
SAM / Panicle	LOC_Os05g11750.1	TKL	IRAK	Extensin	RD	protein kinase, putative, expressed
SAM / Panicle	LOC_Os03g12730.1	TKL	IRAK	LRR-XI	RD	receptor protein kinase CLAVATA1 precursor, putative, expressed
SAM / Panicle	LOC_Os10g41290.1	AGC	PVPK_like(AGC_8)	PVPK_like(AGC_8)_kin82y	RD	AGC_PVPK_like_kin82y.17 - ACG kinases include homologs to PKA, PKG and PKC, expressed
SAM / Panicle	LOC_Os01g60330.1	TKL	IRAK	LRR-III	-	inactive receptor kinase At2g26730 precursor, putative, expressed
SAM / Panicle	LOC_Os02g09740.1	TKL	IRAK	LRR-V	-	STRUBBELIG-RECEPTOR FAMILY 7 precursor, putative, expressed
SAM / Panicle	LOC_Os01g12390.1	TKL	IRAK	LRR-III	-	inactive receptor kinase At2g26730 precursor, putative, expressed
SAM / Panicle	LOC_Os11g12620.1	TKL	IRAK	LRR-XI	RD	receptor protein kinase CLAVATA1 precursor, putative, expressed
SAM / Panicle	LOC_Os03g01850.1	CMGC	CDK(CMGC_1)	CDK(CMGC_1)_CDC2	RD	cyclin-dependent kinase A-1, putative, expressed
SAM / Panicle	LOC_Os08g32600.1	STE	MEKK_ste11	MEKK_ste11_MAP3K	RD	STE_MEKK_ste11_MAP3K.21 - STE kinases include homologs to sterile 7, sterile 11 and sterile 20 from yeast, expressed
SAM / Panicle	LOC_Os03g43590.1	Other	NimA_NEK_like	-	RD	LSTK-1-like kinase, putative, expressed
SAM / Panicle	LOC_Os07g43350.1	TKL	IRAK	LRR-III	-	expressed protein
SAM / Panicle	LOC_Os08g02440.1	TKL	IRAK	LRR-IV	-	expressed protein
SAM / Panicle	LOC_Os03g21510.1	TKL	IRAK	LRR-III	-	inactive receptor kinase At2g26730 precursor, putative, expressed
SAM / Panicle	LOC_Os12g42020.1	AGC	PVPK_like(AGC_8)	PVPK_like(AGC_8)_kin82y	RD	AGC_PVPK_like_kin82y.20 - ACG kinases include homologs to PKA, PKG and PKC, expressed
SAM / Panicle	LOC_Os10g06740.1	TKL	IRAK	LRR-XI_sgk192h	RD	receptor-like protein kinase precursor, putative, expressed
SAM / Panicle	LOC_Os08g38320.1	AGC	PVPK_like(AGC_8)	PVPK_like(AGC_8)_kin82y	RD	AGC_PVPK_like_kin82y.14 - ACG kinases include homologs to PKA, PKG and PKC, expressed
SAM / Panicle	LOC_Os09g38700.1	TKL	IRAK	LRR-V	-	STRUBBELIG-RECEPTOR FAMILY 5 precursor, putative, expressed
SAM / Panicle	LOC_Os12g24550.1	Other	NimA_Fused	-	RD	expressed protein
SAM / Panicle	LOC_Os01g15480.1	Other	NimA_ULK4h	-	non-RD	EMB3013, putative, expressed
SAM / Panicle	LOC_Os05g30820.1	TKL	IRAK	RLCK-IXa	non-RD	protein kinase, putative, expressed
SAM / Panicle	LOC_Os08g39590.1	TKL	IRAK	LRR-III	-	inactive receptor kinase At2g26730 precursor, putative, expressed
SAM / Panicle	LOC_Os01g60670.1	TKL	IRAK	LRR-VIIa	-	receptor-like protein kinase precursor, putative, expressed
SAM / Panicle	LOC_Os06g04370.1	TKL	IRAK	LRR-IV	-	expressed protein
SAM / Panicle	LOC_Os12g44090.1	TKL	IRAK	LRR-XIIIa	RD	leucine-rich repeat family protein, putative, expressed
SAM / Panicle	LOC_Os03g21730.1	TKL	IRAK	LRR-VIIa	-	receptor-like protein kinase precursor, putative, expressed
SAM / Panicle	LOC_Os01g67160.1	CMGC	CDK(CMGC_1)	CDK(CMGC_1)_CDC2	RD	cyclin-dependent kinase B1-1, putative, expressed
SAM / Panicle	LOC_Os03g20450.1	TKL	IRAK	LRR-III	-	expressed protein
SAM / Panicle	LOC_Os01g53840.1	TKL	IRAK	LysM-I	RD	protein kinase family protein, putative, expressed
SAM / Panicle	LOC_Os10g35450.1	TKL	IRAK	RLCK-V	RD	serine/threonine-protein kinase, putative, expressed
SAM / Panicle	LOC_Os03g14710.1	TKL	IRAK	RLCK-XIII-sis-b	non-RD	protein kinase, putative, expressed
SAM / Panicle	LOC_Os01g44110.1	TKL	IRAK	RLCK-V	RD	serine/threonine-protein kinase, putative, expressed
SAM / Panicle	LOC_Os04g58700.1	TKL	IRAK	LRR-VI	-	expressed protein
SAM / Panicle	LOC_Os01g04230.1	TKL	IRAK	LRR-III	-	inactive receptor kinase At2g26730 precursor, putative, expressed
SAM / Panicle	LOC_Os02g58390.1	TKL	IRAK	LRR-III	-	inactive receptor kinase At2g26730 precursor, putative, expressed
SAM / Panicle	LOC_Os07g06570.1	TKL	IRAK	URK-I-sis	-	receptor protein kinase CRINKLY4 precursor, putative, expressed
SAM / Panicle	LOC_Os04g55620.1	TKL	IRAK	LRR-III	-	receptor kinase, putative, expressed
SAM / Panicle	LOC_Os07g04190.1	TKL	IRAK	LRR-XI	RD	receptor protein kinase CLAVATA1 precursor, putative, expressed
SAM / Panicle	LOC_Os02g43740.1	AGC	PVPK_like(AGC_8)	PVPK_like(AGC_8)_kin82y	RD	AGC_PVPK_like_kin82y.6 - ACG kinases include homologs to PKA, PKG and PKC, expressed
SAM / Panicle	LOC_Os08g34380.1	TKL	IRAK	LRR-II	RD	receptor-like kinase, putative, expressed
Anther / Pollen	LOC_Os03g12570.1	TKL	IRAK	PERK	RD	expressed protein
Anther / Pollen	LOC_Os01g14926.1	TKL	IRAK	CrRLK1L-1	RD	protein kinase domain containing protein, expressed
Anther / Pollen	LOC_Os09g39930.1	TKL	IRAK	RLCK-VIIa	RD	tyrosine protein kinase domain containing protein, putative, expressed
Anther / Pollen	LOC_Os06g09230.1	TKL	IRAK	RLCK-IXb	RD	serine threonine kinase, putative, expressed
Anther / Pollen	LOC_Os01g45620.1	CMGC	MAPK(CMGC_2)	-	RD	CGMC_MAPKCMGC_2.5 - CGMC includes CDA, MAPK, GSK3, and CLKC kinases, expressed
Anther / Pollen	LOC_Os12g30150.1	CAMK	CAMK_like(CAMK_1)	-	RD	CAMK_CAMK_like.47 - CAMK includes calcium/calmodulin depedent protein kinases, expressed
Anther / Pollen	LOC_Os06g09860.1	TKL	IRAK	LRR-III	-	expressed protein
Anther / Pollen	LOC_Os11g04170.1	CAMK	CAMK_like(CAMK_1)	-	RD	CAMK_CAMK_like.42 - CAMK includes calcium/calmodulin depedent protein kinases, expressed
Anther / Pollen	LOC_Os02g54590.1	TKL	IRAK	RLCK-IXb	RD	serine threonine kinase, putative, expressed
Anther / Pollen	LOC_Os11g40550.1	TKL	IRAK	LRR-III	-	receptor kinase, putative, expressed
Anther / Pollen	LOC_Os10g33640.1	AGC	AGC_other	AGC_other_NDRh_TRCd	RD	AGC_AGC_other_NDRh_TRCd.3 - ACG kinases include homologs to PKA, PKG and PKC, expressed
Anther / Pollen	LOC_Os01g59360.1	CAMK	CAMK_like(CAMK_1)	-	RD	CAMK_CAMK_like.10 - CAMK includes calcium/calmodulin depedent protein kinases, expressed
Anther / Pollen	LOC_Os12g12860.1	CAMK	CAMK_like(CAMK_1)	-	RD	CAMK_CAMK_like.46 - CAMK includes calcium/calmodulin depedent protein kinases, expressed
Anther / Pollen	LOC_Os05g14750.1	AGC	PVPK_like(AGC_8)	PVPK_like(AGC_8)_kin82y	RD	AGC_PVPK_like_kin82y.12 - ACG kinases include homologs to PKA, PKG and PKC, expressed
Anther / Pollen	LOC_Os01g39970.1	TKL	IRAK	RLCK-IXb	RD	protein kinase domain containing protein, putative, expressed
Anther / Pollen	LOC_Os09g33910.1	CAMK	CAMK_like(CAMK_1)	-	RD	CAMK_CAMK_like.39 - CAMK includes calcium/calmodulin depedent protein kinases, expressed
Anther / Pollen	LOC_Os01g13270.1	AGC	PVPK_like(AGC_8)	PVPK_like(AGC_8)_kin82y	RD	AGC_PVPK_like_kin82y.4 - ACG kinases include homologs to PKA, PKG and PKC, expressed
Anther / Pollen	LOC_Os01g55440.1	CAMK	KIN1/SNF1/Nim1_like(CAMK_2)	-	RD	CAMK_KIN1/SNF1/Nim1_like.1 - CAMK includes calcium/calmodulin depedent protein kinases, expressed
Anther / Pollen	LOC_Os03g12520.1	TKL	IRAK	RLCK-VIII	RD	STRUBBELIG-RECEPTOR FAMILY 7 precursor, putative, expressed
Anther / Pollen	LOC_Os05g20150.1	TKL	IRAK	CrRLK1L-1	RD	TKL_IRAK_CrRLK1L-1.11 - The CrRLK1L-1 subfamily has homology to the CrRLK1L homolog, expressed
Anther / Pollen	LOC_Os06g03610.1	TKL	IRAK	CrRLK1L-1	RD	TKL_IRAK_CrRLK1L-1.13 - The CrRLK1L-1 subfamily has homology to the CrRLK1L homolog, expressed
Anther / Pollen	LOC_Os11g13860.1	CMGC	CMGC_other	-	RD	cyclin-dependent kinase, putative, expressed
Anther / Pollen	LOC_Os01g57940.1	TKL	IRAK	RLCK-VIIa	RD	tyrosine protein kinase domain containing protein, putative, expressed
Anther / Pollen	LOC_Os05g11790.1	CAMK	KIN1/SNF1/Nim1_like(CAMK_2)	-	RD	CAMK_KIN1/SNF1/Nim1_like.19 - CAMK includes calcium/calmodulin depedent protein kinases, expressed
Anther / Pollen	LOC_Os02g35760.1	TKL	IRAK	RLCK-VIII	RD	STRUBBELIG-RECEPTOR FAMILY 7 precursor, putative, expressed
Anther / Pollen	LOC_Os02g58610.1	TKL	IRAK	RLCK-VIIa	RD	protein kinase, putative, expressed
Anther / Pollen	LOC_Os06g48980.1	TKL	IRAK	RLCK-VIIa	RD	protein kinase APK1B, chloroplast precursor, putative, expressed
Anther / Pollen	LOC_Os05g41950.1	TKL	IRAK	RLCK-VIIa	RD	protein kinase, putative, expressed
Anther / Pollen	LOC_Os06g29080.1	TKL	IRAK	PERK	RD	expressed protein
Anther / Pollen	LOC_Os10g33650.1	CK1	CaseinKinase_1	-	RD	CK1_CaseinKinase_1.9 - CK1 includes the casein kinase 1 kinases, expressed
Anther / Pollen	LOC_Os05g38770.1	TKL	IRAK	RLCK-VIIa	non-RD	protein kinase APK1B, chloroplast precursor, putative, expressed
Anther / Pollen	LOC_Os05g50120.1	CMGC	MAPK(CMGC_2)	-	RD	CGMC_MAPKCMGC_2.3 - CGMC includes CDA, MAPK, GSK3, and CLKC kinases, expressed
Anther / Pollen	LOC_Os01g21970.1	TKL	IRAK	RLCK-VIII	RD	protein kinase, putative, expressed
Anther / Pollen	LOC_Os05g41270.1	CAMK	CAMK_like(CAMK_1)	-	RD	CAMK_CAMK_like.4 - CAMK includes calcium/calmodulin depedent protein kinases, expressed
Anther / Pollen	LOC_Os01g10900.1	TKL	IRAK	LRR-VI	non-RD	MRH1, putative, expressed
Anther / Pollen	LOC_Os12g42660.1	AGC	AGC_other	AGC_other_GWLd	RD	AGC_AGC_other_GWLd.1 - ACG kinases include homologs to PKA, PKG and PKC, expressed
Ubiquitous	LOC_Os10g37480.1	STE	PAK_Ste20	PAK_Ste20_STLK	-	STE_PAK_Ste20_STLK.6 - STE kinases include homologs to sterile 7, sterile 11 and sterile 20 from yeast, expressed
Ubiquitous	LOC_Os01g32660.1	STE	MEK_ste7	MEK_ste7_MAP2K	RD	STE_MEK_ste7_MAP2K.2 - STE kinases include homologs to sterile 7, sterile 11 and sterile 20 from yeast, expressed
Ubiquitous	LOC_Os03g03410.1	TKL	IRAK	RLCK-V	RD	serine/threonine-protein kinase, putative, expressed
Ubiquitous	LOC_Os04g52614.1	TKL	IRAK	LRR-VIII-2	RD	SHR5-receptor-like kinase, putative, expressed
Ubiquitous	LOC_Os09g19700.1	TKL	IRAK	RLCK-VIIa	RD	protein kinase domain containing protein, expressed
Ubiquitous	LOC_Os01g10150.1	CK1	CaseinKinase_1	CaseinKinase_1a	non-RD	CK1_CaseinKinase_1a.1 - CK1 includes the casein kinase 1 kinases, expressed
Ubiquitous	LOC_Os03g03660.1	CAMK	CAMK_like(CAMK_1)	-	RD	CAMK_CAMK_like.17 - CAMK includes calcium/calmodulin depedent protein kinases, expressed
Ubiquitous	LOC_Os05g50190.1	TKL	Raf	-	RD	protein kinase domain containing protein, expressed
Ubiquitous	LOC_Os06g48590.1	CMGC	MAPK(CMGC_2)	MAPK(CMGC_2)_SLT2y_ERK	RD	CGMC_MAPKCMGC_2_SLT2y_ERK.2 - CGMC includes CDA, MAPK, GSK3, and CLKC kinases, expressed
Ubiquitous	LOC_Os11g07040.1	CAMK	CAMK_like(CAMK_1)	-	RD	CAMK_CAMK_like.43 - CAMK includes calcium/calmodulin depedent protein kinases, expressed
Ubiquitous	LOC_Os07g41140.1	TKL	IRAK	LRR-XV	RD	receptor-like protein kinase precursor, putative, expressed
Ubiquitous	LOC_Os02g38080.1	TKL	Raf	-	RD	protein kinase domain containing protein, expressed
Ubiquitous	LOC_Os01g35160.1	TKL	IRAK	DUF26-Ih_AtRLK4_like	-	TKL_IRAK_DUF26-lh.4 - DUF26 kinases have homology to DUF26 containing loci, expressed
Ubiquitous	LOC_Os01g12720.1	TKL	IRAK	PERK	RD	protein kinase domain containing protein, expressed
Ubiquitous	LOC_Os02g37830.1	Other	NimA_NEK_like	-	RD	protein kinase domain containing protein, expressed
Ubiquitous	LOC_Os03g27990.1	TKL	IRAK	LRR-V	-	STRUBBELIG-RECEPTOR FAMILY 7 precursor, putative, expressed
Ubiquitous	LOC_Os07g38530.1	STE	PAK_Ste20	PAK_Ste20_Slob_Wnk	RD	STE_PAK_Ste20_Slob_Wnk.4 - STE kinases include homologs to sterile 7, sterile 11 and sterile 20 from yeast, expressed
Ubiquitous	LOC_Os10g37190.1	TKL	IRAK	RLCK-XIII	non-RD	protein kinase domain containing protein, expressed
Ubiquitous	LOC_Os01g48330.1	TKL	Raf_CG8767 fly	-	RD	protein kinase domain containing protein, expressed
Ubiquitous	LOC_Os01g71000.1	TKL	IRAK	RLCK-VIIa	RD	protein kinase APK1B, chloroplast precursor, putative, expressed
Ubiquitous	LOC_Os02g07790.1	TKL	Raf	-	RD	serine/threonine-protein kinase HT1, putative, expressed
Ubiquitous	LOC_Os02g09359.1	TKL	IRAK	RLCK-XV	RD	BRASSINOSTEROID INSENSITIVE 1-associated receptor kinase 1 precursor, putative, expressed
Ubiquitous	LOC_Os03g02320.1	STE	PAK_Ste20	PAK_Ste20_STLK	RD	STE_PAK_Ste20_STLK.3 - STE kinases include homologs to sterile 7, sterile 11 and sterile 20 from yeast, expressed
Ubiquitous	LOC_Os03g25070.1	CAMK	CAMK_like(CAMK_1)	-	RD	CAMK_CAMK_like.18 - CAMK includes calcium/calmodulin depedent protein kinases, expressed
Ubiquitous	LOC_Os04g47240.1	STE	MEKK_ste11	MEKK_ste11_MAP3K	RD	STE_MEKK_ste11_MAP3K.17 - STE kinases include homologs to sterile 7, sterile 11 and sterile 20 from yeast, expressed
Ubiquitous	LOC_Os05g05160.1	CMGC	MAPK(CMGC_2)	-	RD	CGMC_MAPKCGMC_2.1 - CGMC includes CDA, MAPK, GSK3, and CLKC kinases, expressed
Ubiquitous	LOC_Os06g29810.1	TKL	IRAK	SD-2b	non-RD	lectin protein kinase family protein, putative, expressed
Ubiquitous	LOC_Os07g42770.1	CAMK	CAMK_like(CAMK_1)	-	RD	CAMK_CAMK_like.35 - CAMK includes calcium/calmodulin depedent protein kinases, expressed
Ubiquitous	LOC_Os09g03620.1	TKL	IRAK	RLCK-IV	RD	wall-associated receptor kinase-like 20 precursor, putative, expressed
Ubiquitous	LOC_Os10g26520.1	TKL	IRAK	RLCK-VIIa	RD	protein kinase domain containing protein, expressed
Ubiquitous	LOC_Os01g10430.1	CMGC	CMGC_other	-	RD	protein kinase family protein, putative, expressed
Ubiquitous	LOC_Os01g14860.1	CMGC	GSK(CMGC_3)	-	RD	CGMC_GSK.1 - CGMC includes CDA, MAPK, GSK3, and CLKC kinases, expressed
Ubiquitous	LOC_Os01g14932.1	TKL	IRAK	Extensin	RD	NAK-like ser/thr protein kinase, putative, expressed
Ubiquitous	LOC_Os01g28730.1	TKL	IRAK	RKF3	RD	protein kinase domain containing protein, expressed
Ubiquitous	LOC_Os04g58750.1	TKL	IRAK	RLCK-XII	non-RD	protein kinase family protein, putative, expressed
Ubiquitous	LOC_Os06g35530.1	CMGC	GSK(CMGC_3)	-	RD	CGMC_GSK.8 - CGMC includes CDA, MAPK, GSK3, and CLKC kinases, expressed
Ubiquitous	LOC_Os01g54100.1	CK1	CaseinKinase_1	CaseinKinase_1a	non-RD	CK1_CaseinKinase_1a.2 - CK1 includes the casein kinase 1 kinases, expressed
Ubiquitous	LOC_Os06g12590.1	TKL	Raf	-	RD	protein kinase, putative, expressed
Ubiquitous	LOC_Os11g14420.1	TKL	IRAK	LRR-Xa	-	inactive receptor kinase At1g27190 precursor, putative, expressed
Ubiquitous	LOC_Os01g51200.1	CK1	CaseinKinase_1	-	RD	CK1_CaseinKinase_1.3 - CK1 includes the casein kinase 1 kinases, expressed
Ubiquitous	LOC_Os03g60150.1	TKL	Raf	-	RD	protein kinase domain containing protein, expressed
Ubiquitous	LOC_Os03g62700.1	TKL	IRAK	RLCK-VIII	RD	protein kinase, putative, expressed
Ubiquitous	LOC_Os01g72790.1	CMGC	CMGC_other	CMGC_other_CDK9h_CHEDh_CTK1y	RD	cyclin-dependent kinase, putative, expressed
Ubiquitous	LOC_Os03g17300.1	TKL	IRAK	CrRLK1L-1	RD	TKL_IRAK_CrRLK1L-1.7 - The CrRLK1L-1 subfamily has homology to the CrRLK1L homolog, expressed
Ubiquitous	LOC_Os03g17980.1	CAMK	KIN1/SNF1/Nim1_like(CAMK_2)	KIN1/SNF1/Nim1_like(CAMK_2)_AMPKh	RD	CAMK_KIN1/SNF1/Nim1_like_AMPKh.2 - CAMK includes calcium/calmodulin depedent protein kinases, expressed
Ubiquitous	LOC_Os01g13800.1	TKL	IRAK	LRR-XI	RD	receptor-like protein kinase 5 precursor, putative, expressed
Ubiquitous	LOC_Os05g04520.1	TKL	IRAK	RLCK-VIII	RD	protein kinase, putative, expressed
Ubiquitous	LOC_Os06g30130.1	TKL	IRAK	SD-1a	RD	cysteine-rich receptor-like protein kinase 10 precursor, putative, expressed
Ubiquitous	LOC_Os07g36590.1	TKL	IRAK	SD-1a	RD	serine/threonine-protein kinase receptor precursor, putative, expressed
Ubiquitous	LOC_Os11g03970.1	CAMK	KIN1/SNF1/Nim1_like(CAMK_2)	-	RD	CAMK_KIN1/SNF1/Nim1_like.5 - CAMK includes calcium/calmodulin depedent protein kinases, expressed
Ubiquitous	LOC_Os12g37570.1	TKL	Raf	-	RD	protein kinase family protein, putative, expressed
Ubiquitous	LOC_Os01g35184.1	CAMK	KIN1/SNF1/Nim1_like(CAMK_2)	-	RD	CAMK_KIN1/SNF1/Nim1_like.10 - CAMK includes calcium/calmodulin depedent protein kinases, expressed
Ubiquitous	LOC_Os01g43410.1	CAMK	CAMK_like(CAMK_1)	-	RD	CAMK_CAMK_like.9 - CAMK includes calcium/calmodulin depedent protein kinases, expressed
Ubiquitous	LOC_Os01g45380.1	TKL	Raf	-	RD	protein kinase domain containing protein, expressed
Ubiquitous	LOC_Os01g51290.1	TKL	IRAK	Extensin	RD	protein kinase family protein, putative, expressed
Ubiquitous	LOC_Os01g52640.1	not_assigned	-	-	-	suppressor of phythchrome A, putative, expressed
Ubiquitous	LOC_Os02g50970.1	TKL	Raf	-	RD	protein kinase domain containing protein, expressed
Ubiquitous	LOC_Os03g54900.1	TKL	IRAK	LRR-XV	RD	phytosulfokine receptor precursor, putative, expressed
Ubiquitous	LOC_Os06g03682.1	CAMK	CAMK_like(CAMK_1)	-	RD	calcium-dependent protein kinase isoform AK1, putative, expressed
Ubiquitous	LOC_Os06g26340.1	CMGC	MAPK(CMGC_2)	-	RD	CGMC_MAPKCMGC_2.10 - CGMC includes CDA, MAPK, GSK3, and CLKC kinases, expressed
Ubiquitous	LOC_Os06g29120.1	STE	PAK_Ste20	PAK_Ste20_STLK	RD	STE_PAK_Ste20_STLK.5 - STE kinases include homologs to sterile 7, sterile 11 and sterile 20 from yeast, expressed
Ubiquitous	LOC_Os06g45350.1	TKL	IRAK	RLCK-VI	RD	protein kinase domain containing protein, expressed
Ubiquitous	LOC_Os07g33110.1	CAMK	CAMK_like(CAMK_1)	-	RD	CAMK_CAMK_like.33 - CAMK includes calcium/calmodulin depedent protein kinases, expressed
Ubiquitous	LOC_Os12g01200.1	TKL	IRAK	LRR-Ic	RD	senescence-induced receptor-like serine/threonine-protein kinase precursor, putative, expressed
Ubiquitous	LOC_Os12g06670.1	TKL	Raf	-	RD	protein kinase family protein, putative, expressed
Ubiquitous	LOC_Os03g50390.1	AGC	AGC_other	AGC_other_GWLd	RD	AGC_AGC_other_GWLd.2 - ACG kinases include homologs to PKA, PKG and PKC, expressed
Ubiquitous	LOC_Os05g51560.1	CK1	CaseinKinase_1	-	RD	CK1_CaseinKinase_1.8 - CK1 includes the casein kinase 1 kinases, expressed
Ubiquitous	LOC_Os07g40550.1	CMGC	CMGC_other	-	RD	IBS1, putative, expressed
Ubiquitous	LOC_Os11g08950.1	TKL	IRAK	RLCK-VI	RD	protein kinase family protein, putative, expressed
Ubiquitous	LOC_Os06g49430.1	CMGC	MAPK(CMGC_2)	-	RD	CGMC_MAPKCMGC_2.11 - CGMC includes CDA, MAPK, GSK3, and CLKC kinases, expressed
Ubiquitous	LOC_Os10g38950.1	CMGC	MAPK(CMGC_2)	MAPK(CMGC_2)_ERK	RD	CGMC_MAPKCMGC_2_ERK.14 - CGMC includes CDA, MAPK, GSK3, and CLKC kinases, expressed
