# Supplementary material for: Updated Rice Kinase Database RKD 2.0: enabling transcriptome and functional analysis of rice kinase genes
Source: Rice (N Y). 2016 Aug 19;9:40. doi: 10.1186/s12284-016-0106-5 (PMC4991984; doi:10.1186/s12284-016-0106-5)
Supplement: Additional file 2: Table S2. — Rice kinases with abiotic stress responses. (XLSX 19 kb) [file 12284_2016_106_MOESM2_ESM.xlsx]

## Sheet: Sheet1
Table S2. List of rice kinases with featured biotic stress responses.
Biotic Stress	LOC_id	Group	Family	Subfamily	Class	MSU/TIGR V6 Annotation
M. grisea	LOC_Os04g29770.1	TKL	IRAK	WAKc	non-RD	wall-associated receptor kinase-like 3 precursor, putative
M. grisea	LOC_Os02g13510.1	TKL	IRAK	LRR-XV	RD	receptor-like protein kinase 5 precursor, putative, expressed
M. grisea	LOC_Os01g39600.1	TKL	IRAK	LRR-IV	-	expressed protein
M. grisea	LOC_Os01g02700.1	TKL	IRAK	LRK10L-2	non-RD	protein kinase domain containing protein, expressed
M. grisea	LOC_Os01g55450.1	CAMK	KIN1/SNF1/Nim1_like(CAMK_2)	-	RD	CAMK_KIN1/SNF1/Nim1_like.11 - CAMK includes calcium/calmodulin depedent protein kinases, expressed
M. grisea	LOC_Os01g02400.1	TKL	IRAK	LRK10L-2	non-RD	protein kinase domain containing protein, expressed
M. grisea	LOC_Os08g13420.1	TKL	IRAK	SD-2b	non-RD	S-domain receptor-like protein kinase, putative
M. grisea	LOC_Os01g02360.1	TKL	IRAK	LRK10L-2	non-RD	resistance-related receptor-like kinase, putative, expressed
M. grisea	LOC_Os11g36180.1	TKL	IRAK	LRR-XII	non-RD	receptor kinase, putative
M. grisea	LOC_Os12g29580.1	AGC	PVPK_like(AGC_8)	PVPK_like(AGC_8)_kin82y	RD	AGC_PVPK_like_kin82y.19 - ACG kinases include homologs to PKA, PKG and PKC, expressed
M. grisea	LOC_Os09g39930.1	TKL	IRAK	RLCK-VIIa	RD	tyrosine protein kinase domain containing protein, putative, expressed
M. grisea	LOC_Os11g42440.1	TKL	IRAK	RLCK-VI	RD	expressed protein
M. grisea	LOC_Os04g56530.1	STE	MEKK_ste11	MEKK_ste11_MAP3K	RD	STE_MEKK_ste11_MAP3K.1 - STE kinases include homologs to sterile 7, sterile 11 and sterile 20 from yeast, expressed
M. grisea	LOC_Os02g34750.1	TKL	IRAK	LRR-XIIb	RD	leucine-rich repeat receptor-like protein kinase 1, putative, expressed
M. grisea	LOC_Os01g02350.1	TKL	IRAK	LRK10L-2	non-RD	receptor-like kinase ARK1AS, putative, expressed
M. grisea	LOC_Os02g49310.1	AGC	PVPK_like(AGC_8)	PVPK_like(AGC_8)_kin82y	RD	AGC_PVPK_like_kin82y.7 - ACG kinases include homologs to PKA, PKG and PKC, expressed
M. grisea	LOC_Os01g02430.1	TKL	IRAK	LRK10L-2	non-RD	TAK14, putative, expressed
M. grisea	LOC_Os09g37880.1	TKL	IRAK	SD-1c	RD	serine/threonine-protein kinase receptor precursor, putative
M. grisea	LOC_Os08g07890.1	TKL	IRAK	LRR-II	RD	NB-ARC domain containing protein
M. grisea	LOC_Os08g03020.1	TKL	IRAK	L-LEC	RD	lectin-like receptor kinase 1, putative, expressed
M. grisea	LOC_Os10g25090.1	TKL	IRAK	LRR-V	-	STRUBBELIG-RECEPTOR FAMILY 6 precursor, putative, expressed
M. grisea	LOC_Os01g04460.1	TKL	IRAK	LRK10L-2	non-RD	Ser/Thr protein kinase, putative
M. grisea	LOC_Os06g38930.1	TKL	IRAK	LRR-XII	non-RD	leucine-rich repeat receptor protein kinase EXS precursor, putative, expressed
M. grisea	LOC_Os05g35770.1	CAMK	CAMK_like(CAMK_1)	-	RD	serine/threonine-protein kinase SAPK4, putative
M. grisea	LOC_Os09g29540.1	TKL	IRAK	WAKa	non-RD	OsWAK82 - OsWAK receptor-like cytoplasmic kinase OsWAK-RLCK, expressed
M. grisea	LOC_Os02g12660.1	TKL	IRAK	RLCK-IXb	RD	protein kinase domain containing protein, putative, expressed
M. grisea	LOC_Os01g12390.1	TKL	IRAK	LRR-III	-	inactive receptor kinase At2g26730 precursor, putative, expressed
M. grisea	LOC_Os11g37540.1	not_assigned	-	-	RD	protein phosphatase 2C, putative, expressed
M. grisea	LOC_Os01g10450.1	TKL	Raf	-	RD	protein kinase domain containing protein, expressed
M. oryzae	LOC_Os11g39450.1	TKL	IRAK	RLCK-OS2	non-RD	cysteine-rich receptor-like protein kinase 7 precursor, putative, expressed
M. oryzae	LOC_Os07g36570.1	TKL	IRAK	SD-1a	RD	KI domain interacting kinase 1, putative, expressed
M. oryzae	LOC_Os03g12470.1	TKL	IRAK	WAK/LRK10L-1	RD	OsWAK25 - OsWAK receptor-like protein kinase, expressed
M. oryzae	LOC_Os01g32660.1	STE	MEK_ste7	MEK_ste7_MAP2K	RD	STE_MEK_ste7_MAP2K.2 - STE kinases include homologs to sterile 7, sterile 11 and sterile 20 from yeast, expressed
M. oryzae	LOC_Os01g48390.1	TKL	IRAK	LRR-VI	non-RD	expressed protein
M. oryzae	LOC_Os07g35770.1	TKL	IRAK	DUF26-Id	RD	TKL_IRAK_DUF26-ld.4 - DUF26 kinases have homology to DUF26 containing loci
M. oryzae	LOC_Os03g43440.1	CAMK	KIN1/SNF1/Nim1_like(CAMK_2)	-	RD	CAMK_KIN1/SNF1/Nim1_like.17 - CAMK includes calcium/calmodulin depedent protein kinases, expressed
M. oryzae	LOC_Os04g24300.1	TKL	IRAK	WAK	RD	OsWAK35a - OsWAK short gene, expressed
M. oryzae	LOC_Os07g03870.1	TKL	IRAK	L-LEC	RD	receptor like protein kinase, putative, expressed
M. oryzae	LOC_Os11g39420.1	TKL	IRAK	RLCK-OS2	non-RD	jacalin-like lectin domain containing protein, expressed
M. oryzae	LOC_Os11g39530.1	TKL	IRAK	RLCK-OS2	-	jacalin-like lectin domain containing protein, expressed
M. oryzae	LOC_Os01g06280.1	TKL	IRAK	CrRLK1L-1	RD	TKL_IRAK_CrRLK1L-1.4 - The CrRLK1L-1 subfamily has homology to the CrRLK1L homolog, expressed
M. oryzae	LOC_Os01g14860.1	CMGC	GSK(CMGC_3)	-	RD	CGMC_GSK.1 - CGMC includes CDA, MAPK, GSK3, and CLKC kinases, expressed
M. oryzae	LOC_Os02g03410.1	CAMK	CAMK_like(CAMK_1)	-	RD	CAMK_CAMK_like.12 - CAMK includes calcium/calmodulin depedent protein kinases, expressed
M. oryzae	LOC_Os07g35740.1	TKL	IRAK	DUF26-Id	RD	TKL_IRAK_DUF26-ld.2 - DUF26 kinases have homology to DUF26 containing loci, expressed
M. oryzae	LOC_Os01g26280.1	TKL	IRAK	WAKa	non-RD	OsWAK8 - OsWAK receptor-like protein kinase, expressed
M. oryzae	LOC_Os07g03860.1	TKL	IRAK	L-LEC	RD	lectin-like receptor kinase 7, putative, expressed
M. oryzae	LOC_Os07g38810.1	TKL	IRAK	L-LEC	RD	lectin receptor-type protein kinase, putative, expressed
M. oryzae	LOC_Os06g12120.1	TKL	IRAK	LRR-II	RD	BRASSINOSTEROID INSENSITIVE 1-associated receptor kinase 1 precursor, putative, expressed
M. oryzae	LOC_Os04g15580.1	TKL	IRAK	SD-1c	RD	serine/threonine-protein kinase receptor precursor, putative, expressed
M. oryzae	LOC_Os01g49580.1	TKL	IRAK	LRK10L-2	non-RD	Protein kinase domain containing protein, expressed
RSV	LOC_Os03g03880.1	TKL	IRAK	RLCK-VIIa	RD	protein kinase, putative, expressed
RSV	LOC_Os03g21540.1	TKL	IRAK	CrRLK1L-1	RD	TKL_IRAK_CrRLK1L-1.8 - The CrRLK1L-1 subfamily has homology to the CrRLK1L homolog, expressed
RSV	LOC_Os02g57080.1	TKL	IRAK	Extensin	RD	serine/threonine-protein kinase, putative, expressed
RSV	LOC_Os07g49470.1	TKL	IRAK	RLCK-VIIa	RD	protein kinase APK1B, chloroplast precursor, putative, expressed
RSV	LOC_Os11g12620.1	TKL	IRAK	LRR-XI	RD	receptor protein kinase CLAVATA1 precursor, putative, expressed
RSV	LOC_Os03g56470.1	TKL	IRAK	PERK	RD	protein kinase family protein, putative, expressed
RSV	LOC_Os08g08140.1	TKL	IRAK	SD-1c	RD	receptor-like kinase, putative, expressed
RSV	LOC_Os03g03280.1	TKL	IRAK	CrRLK1L-1	RD	TKL_IRAK_CrRLK1L-1.6 - The CrRLK1L-1 subfamily has homology to the CrRLK1L homolog, expressed
RSV	LOC_Os03g18430.1	TKL	raf	-	RD	protein kinase, putative, expressed
RSV	LOC_Os02g02490.1	TKL	IRAK	LRR-Xb	RD	phytosulfokine receptor precursor, putative, expressed
RSV	LOC_Os03g22700.1	CMGC	CMGC_other	-	RD	cyclin-dependent kinase C-2, putative, expressed
RSV	LOC_Os01g68870.1	TKL	IRAK	LRR-Xb	RD	leucine-rich repeat receptor protein kinase EXS precursor, putative, expressed
RSV	LOC_Os12g01200.1	TKL	IRAK	LRR-Ic	RD	senescence-induced receptor-like serine/threonine-protein kinase precursor, putative, expressed
Xoo	LOC_Os09g10720.1	Other	NimA_AAKh_BIKEh_NAKd	-	RD	AP2-associated protein kinase 1, putative, expressed
Xoo	LOC_Os09g06230.1	Other	MPSKh_like	-	-	serine/threonine-protein kinase 16, putative, expressed
Xoo	LOC_Os03g16010.1	TKL	IRAK	LRR-XIIIa	RD	BRASSINOSTEROID INSENSITIVE 1-associated receptor kinase 1 precursor, putative, expressed
Xoo	LOC_Os01g74200.1	TKL	IRAK	RLCK-VIIa	RD	protein kinase domain containing protein, expressed
Xoo	LOC_Os04g01320.1	TKL	IRAK	SD-2b	non-RD	serine/threonine-protein kinase receptor precursor, putative, expressed
Xoo	LOC_Os01g60910.1	CAMK	KIN1/SNF1/Nim1_like(CAMK_2)	-	RD	CAMK_KIN1/SNF1/Nim1_like.12 - CAMK includes calcium/calmodulin depedent protein kinases, expressed
Xoo	LOC_Os07g44710.1	CAMK	CAMK_like(CAMK_1)	-	RD	CAMK_CAMK_like.36 - CAMK includes calcium/calmodulin depedent protein kinases, expressed
Xoo	LOC_Os04g58750.1	TKL	IRAK	RLCK-XII	non-RD	protein kinase family protein, putative, expressed
Xoo	LOC_Os10g41490.1	CAMK	CAMK_like(CAMK_1)	-	RD	CAMK_CAMK_like.41 - CAMK includes calcium/calmodulin depedent protein kinases, expressed
Xoo	LOC_Os06g45020.1	TKL	IRAK	LRR-V	-	STRUBBELIG-RECEPTOR FAMILY 3 precursor, putative, expressed
Xoo	LOC_Os07g01710.1	TKL	IRAK	LRR-Xb	RD	phytosulfokine receptor precursor, putative, expressed
Xoo	LOC_Os05g07300.1	TKL	IRAK	SD-2b	non-RD	serine/threonine-protein kinase receptor precursor, putative, expressed
Xoo	LOC_Os05g33080.1	TKL	IRAK	Extensin	RD	serine/threonine-protein kinase, putative, expressed
Xoo	LOC_Os02g48080.1	TKL	IRAK	SD-1a	RD	cysteine-rich receptor-like protein kinase 7 precursor, putative, expressed
Xoo	LOC_Os03g21230.1	TKL	IRAK	LRR-VIII-1	RD	leucine-rich repeat family protein, putative, expressed
Xoo	LOC_Os09g25090.1	CAMK	KIN1/SNF1/Nim1_like(CAMK_2)	-	RD	CAMK_KIN1/SNF1/Nim1_like.34 - CAMK includes calcium/calmodulin depedent protein kinases, expressed
Xoo	LOC_Os03g03410.1	TKL	IRAK	RLCK-V	RD	serine/threonine-protein kinase, putative, expressed
Xoo	LOC_Os08g07760.1	TKL	IRAK	LRR-II	RD	BRASSINOSTEROID INSENSITIVE 1-associated receptor kinase 1 precursor, putative, expressed
BPH	LOC_Os12g10740.1	TKL	IRAK	LRR-VIII-1	RD	leucine-rich repeat family protein, putative, expressed
BPH	LOC_Os06g45300.1	TKL	Raf	-	RD	serine/threonine-protein kinase HT1, putative, expressed
BPH	LOC_Os04g51050.1	TKL	IRAK	WAKb	RD	OsWAK53b - OsWAK receptor-like protein kinase, expressed
BPH	LOC_Os06g47650.1	TKL	IRAK	LRR-Xb	RD	phytosulfokine receptor precursor, putative, expressed
BPH	LOC_Os12g06670.1	TKL	Raf	-	RD	protein kinase family protein, putative, expressed
BPH	LOC_Os05g32360.1	CMGC	CMGC_other	CMGC_other_CDK9h_CHEDh_CTK1y	RD	cyclin-dependent kinase C-1, putative, expressed
BPH	LOC_Os02g02780.1	TKL	Raf	-	RD	protein kinase family protein, putative, expressed
BPH	LOC_Os06g48590.1	CMGC	MAPK(CMGC_2)	MAPK(CMGC_2)_SLT2y_ERK	RD	CGMC_MAPKCMGC_2_SLT2y_ERK.2 - CGMC includes CDA, MAPK, GSK3, and CLKC kinases, expressed
BPH	LOC_Os03g50390.1	AGC	AGC_other	AGC_other_GWLd	RD	AGC_AGC_other_GWLd.2 - ACG kinases include homologs to PKA, PKG and PKC, expressed
BPH	LOC_Os03g43760.1	TKL	Raf	-	RD	protein kinase domain containing protein, expressed
BPH	LOC_Os07g06740.1	CAMK	CAMK_like(CAMK_1)	-	RD	CAMK_CAMK_like.31 - CAMK includes calcium/calmodulin depedent protein kinases, expressed
BPH	LOC_Os07g35370.1	TKL	IRAK	DUF26-Ic	RD	TKL_IRAK_DUF26-lc.15 - DUF26 kinases have homology to DUF26 containing loci, expressed
BPH	LOC_Os04g35700.1	STE	MEKK_ste11	MEKK_ste11_MAP3K	RD	STE_MEKK_ste11_MAP3K.16 - STE kinases include homologs to sterile 7, sterile 11 and sterile 20 from yeast, expressed
BPH	LOC_Os01g04570.1	TKL	IRAK	LRK10L-2	non-RD	Ser/Thr protein kinase, putative, expressed
BPH	LOC_Os02g55340.1	Other	EIFK	-	non-RD	WD domain and HEAT domain containing protein, putative, expressed
BPH	LOC_Os01g40840.1	CMGC	CLK(CMGC_5)	CLK(CMGC_5)_CLK2_like	non-RD	serine/threonine-protein kinase AFC3, putative, expressed
BPH	LOC_Os01g05960.1	TKL	IRAK	LRR-XII	non-RD	receptor kinase, putative, expressed
BPH	LOC_Os04g56110.1	TKL	IRAK	RLCK-OS4	non-RD	protein kinase, putative, expressed
BPH	LOC_Os11g14420.1	TKL	IRAK	LRR-Xa	-	inactive receptor kinase At1g27190 precursor, putative, expressed
BPH	LOC_Os01g10150.1	CK1	CaseinKinase_1	CaseinKinase_1a	non-RD	CK1_CaseinKinase_1a.1 - CK1 includes the casein kinase 1 kinases, expressed
BPH	LOC_Os05g16430.1	TKL	IRAK	LRR-VIII-2	RD	SHR5-receptor-like kinase, putative, expressed
BPH	LOC_Os11g02240.1	CAMK	KIN1/SNF1/Nim1_like(CAMK_2)	-	RD	CAMK_KIN1/SNF1/Nim1_like.4 - CAMK includes calcium/calmodulin depedent protein kinases, expressed
BPH	LOC_Os06g07230.1	TKL	IRAK	RLCK-VIIa	RD	tyrosine protein kinase domain containing protein, putative, expressed
BPH	LOC_Os01g38950.1	CK1	CaseinKinase_1	-	RD	CK1_CaseinKinase_1.2 - CK1 includes the casein kinase 1 kinases, expressed
BPH	LOC_Os02g43430.1	TKL	IRAK	RLCK-VIIa	RD	protein kinase domain containing protein, expressed
BPH	LOC_Os01g15470.1	TKL	IRAK	RLCK-VIIa	RD	protein kinase, putative, expressed
BPH	LOC_Os07g35540.1	TKL	IRAK	DUF26-Ic	RD	TKL_IRAK_DUF26-lc.19 - DUF26 kinases have homology to DUF26 containing loci, expressed
BPH	LOC_Os07g29330.1	TKL	Raf	-	RD	serine/threonine-protein kinase CTR1, putative, expressed
BPH	LOC_Os05g25430.1	TKL	IRAK	CrRLK1L-1	-	receptor-like protein kinase At3g46290 precursor, putative, expressed
BPH	LOC_Os02g12420.1	TKL	IRAK	LRR-XII	non-RD	receptor-like protein kinase precursor, putative, expressed
BPH	LOC_Os01g72790.1	CMGC	CMGC_other	CMGC_other_CDK9h_CHEDh_CTK1y	RD	cyclin-dependent kinase, putative, expressed
BPH	LOC_Os02g14530.1	TKL	Raf	-	RD	protein kinase domain containing protein, expressed
BPH	LOC_Os03g49620.1	TKL	IRAK	LRR-II	RD	BRASSINOSTEROID INSENSITIVE 1-associated receptor kinase 1 precursor, putative, expressed
BPH	LOC_Os04g01310.1	TKL	IRAK	SD-2b	non-RD	serine/threonine-protein kinase receptor precursor, putative, expressed
BPH	LOC_Os06g50920.1	TKL	Raf	-	RD	protein kinase family protein, putative, expressed
BPH	LOC_Os09g37230.1	TKL	Raf	-	RD	protein kinase family protein, putative, expressed
BPH	LOC_Os02g07790.1	TKL	Raf	-	RD	serine/threonine-protein kinase HT1, putative, expressed
BPH	LOC_Os06g40370.1	CAMK	KIN1/SNF1/Nim1_like(CAMK_2)	-	RD	CAMK_KIN1/SNF1/Nim1_like.27 - CAMK includes calcium/calmodulin depedent protein kinases, expressed
BPH	LOC_Os10g29540.1	TKL	Raf	-	RD	protein kinase domain containing protein, expressed
BPH	LOC_Os01g19150.1	CMGC	GSK(CMGC_3)	-	RD	CGMC_GSK.3 - CGMC includes CDA, MAPK, GSK3, and CLKC kinases, expressed
BPH	LOC_Os03g06410.1	TKL	Raf	-	RD	protein kinase domain containing protein, expressed
BPH	LOC_Os04g59000.1	TKL	Raf	-	RD	protein kinase family protein, putative, expressed
BPH	LOC_Os08g12750.1	TKL	Raf	-	RD	serine/threonine-protein kinase HT1, putative, expressed
BPH	LOC_Os10g42950.1	CMGC	CDK(CMGC_1)	CDK8_SSN3y	RD	cyclin-dependent kinase E-1, putative, expressed
BPH	LOC_Os06g43270.1	not_assigned	-	-	-	protein kinase domain containing protein, expressed
BPH	LOC_Os09g33630.1	TKL	IRAK	LysM-I	RD	protein kinase domain containing protein, expressed
BPH	LOC_Os06g05050.1	TKL	IRAK	WAKa	non-RD	OsWAK61 - OsWAK receptor-like protein kinase, expressed
BPH	LOC_Os04g41100.1	CMGC	CMGC_other	CMGC_other_PITSLRE_like	RD	cyclin-dependent kinase G-2, putative, expressed
BPH	LOC_Os06g22820.1	TKL	IRAK	RLCK-XIII-sis_unique	-	cyclin-dependent kinase F-1, putative, expressed
