# Supplementary material for: Updated Rice Kinase Database RKD 2.0: enabling transcriptome and functional analysis of rice kinase genes
Source: Rice (N Y). 2016 Aug 19;9:40. doi: 10.1186/s12284-016-0106-5 (PMC4991984; doi:10.1186/s12284-016-0106-5)
Supplement: Additional file 3: Table S3. — Rice kinases with biotic stress responses. (XLSX 28 kb) [file 12284_2016_106_MOESM3_ESM.xlsx]

## Sheet: Sheet1
Table S3. List of rice kinases with featured abiotic stress responses.
Abiotic Stress	LOC_id	Group	Family	Subfamily	Class	MSU/TIGR V6 Annotation
Drought	LOC_Os01g62080.1	CMGC	CLK(CMGC_5)	CLK(CMGC_5)_CLK2_like	non-RD	serine/threonine-protein kinase AFC1, putative, expressed
Drought	LOC_Os07g44710.1	CAMK	CAMK_like(CAMK_1)	-	RD	CAMK_CAMK_like.36 - CAMK includes calcium/calmodulin depedent protein kinases, expressed
Drought	LOC_Os01g60910.1	CAMK	KIN1/SNF1/Nim1_like(CAMK_2)	-	RD	CAMK_KIN1/SNF1/Nim1_like.12 - CAMK includes calcium/calmodulin depedent protein kinases, expressed
Drought	LOC_Os01g02390.1	TKL	IRAK	LRK10L-2	non-RD	protein kinase domain containing protein, expressed
Drought	LOC_Os05g47560.1	not_assigned	-	-	RD	serine/threonine-protein kinase SNT7, chloroplast precursor, putative, expressed
Drought	LOC_Os06g38990.1	TKL	IRAK	LRR-XI	RD	receptor-like protein kinase 2 precursor, putative, expressed
Drought	LOC_Os11g02300.1	STE	PAK_Ste20	PAK_Ste20_Slob_Wnk	RD	CPuORF36 - conserved peptide uORF-containing transcript, expressed
Drought	LOC_Os08g12750.1	TKL	Raf	-	RD	serine/threonine-protein kinase HT1, putative, expressed
Drought	LOC_Os03g50330.1	CAMK	KIN1/SNF1/Nim1_like(CAMK_2)	-	non-RD	CAMK_KIN1/SNF1/Nim1_like.18 - CAMK includes calcium/calmodulin depedent protein kinases, expressed
Drought	LOC_Os10g41490.1	CAMK	CAMK_like(CAMK_1)	-	RD	CAMK_CAMK_like.41 - CAMK includes calcium/calmodulin depedent protein kinases, expressed
Drought	LOC_Os10g19160.1	TKL	IRAK	LRR-XII	non-RD	receptor kinase, putative, expressed
Drought	LOC_Os03g06330.1	TKL	IRAK	RLCK-VIIa	RD	tyrosine protein kinase domain containing protein, putative, expressed
Drought	LOC_Os01g10870.1	CAMK	KIN1/SNF1/Nim1_like(CAMK_2)	-	RD	CAMK_KIN1/SNF1/Nim1_like.7 - CAMK includes calcium/calmodulin depedent protein kinases, expressed
Drought	LOC_Os11g08950.1	TKL	IRAK	RLCK-VI	RD	protein kinase family protein, putative, expressed
Drought	LOC_Os03g63020.1	CMGC	CMGC_other	CMGC_other_ICKh	RD	protein kinase domain containing protein, expressed
Drought	LOC_Os01g10150.1	CK1	CaseinKinase_1	CaseinKinase_1a	non-RD	CK1_CaseinKinase_1a.1 - CK1 includes the casein kinase 1 kinases, expressed
Drought	LOC_Os12g42520.1	TKL	IRAK	LRR-XII	non-RD	receptor kinase, putative
Drought	LOC_Os01g55450.1	CAMK	KIN1/SNF1/Nim1_like(CAMK_2)	-	RD	CAMK_KIN1/SNF1/Nim1_like.11 - CAMK includes calcium/calmodulin depedent protein kinases, expressed
Drought	LOC_Os02g36570.1	not_assigned	-	-	non-RD	ABC1 family domain containing protein, putative, expressed
Drought	LOC_Os04g41100.1	CMGC	CMGC_other	CMGC_other_PITSLRE_like	RD	cyclin-dependent kinase G-2, putative, expressed
Drought	LOC_Os01g65650.1	TKL	IRAK	LRR-XI	RD	receptor-like protein kinase HAIKU2 precursor, putative, expressed
Drought	LOC_Os11g12530.1	TKL	IRAK	LRR-XI	RD	receptor-like protein kinase 5 precursor, putative, expressed
Drought	LOC_Os04g34250.1	TKL	IRAK	SD-2b	non-RD	serine/threonine-protein kinase receptor precursor, putative, expressed
Drought	LOC_Os02g54900.1	STE	PAK_Ste20	PAK_Ste20_STLK	RD	STE_PAK_Ste20_STLK.2 - STE kinases include homologs to sterile 7, sterile 11 and sterile 20 from yeast, expressed
Drought	LOC_Os01g40840.1	CMGC	CLK(CMGC_5)	CLK(CMGC_5)_CLK2_like	non-RD	serine/threonine-protein kinase AFC3, putative, expressed
Drought	LOC_Os07g41140.1	TKL	IRAK	LRR-XV	RD	receptor-like protein kinase precursor, putative, expressed
Drought	LOC_Os02g37880.1	Other	NimA_AAKh_BIKEh_NAKd	-	RD	cyclin G-associated kinase, putative, expressed
Drought	LOC_Os09g37949.1	CMGC	CLK(CMGC_5)	CLK(CMGC_5)_SRPKh	-	serine/threonine-protein kinase SRPK1, putative, expressed
Drought	LOC_Os04g54790.1	not_assigned	-	-	non-RD	ELMO/CED-12 family protein, putative, expressed
Drought	LOC_Os06g47820.1	TKL	IRAK	RLCK-VI	RD	protein kinase domain containing protein, expressed
Drought	LOC_Os03g27990.1	TKL	IRAK	LRR-V	-	STRUBBELIG-RECEPTOR FAMILY 7 precursor, putative, expressed
Drought	LOC_Os12g02250.1	STE	PAK_Ste20	PAK_Ste20_Slob_Wnk	RD	STE_PAK_Ste20_Slob_Wnk.3 - STE kinases include homologs to sterile 7, sterile 11 and sterile 20 from yeast, expressed
Drought	LOC_Os03g03510.1	CAMK	KIN1/SNF1/Nim1_like(CAMK_2)	-	RD	CAMK_KIN1/SNF1/Nim1_like.15 - CAMK includes calcium/calmodulin depedent protein kinases, expressed
Drought	LOC_Os01g14510.1	TKL	IRAK	LRR-XIIIa	RD	BRASSINOSTEROID INSENSITIVE 1 precursor, putative, expressed
Drought	LOC_Os02g34600.1	CAMK	CAMK_like(CAMK_1)	-	RD	CAMK_CAMK_like.13 - CAMK includes calcium/calmodulin depedent protein kinases, expressed
Drought	LOC_Os03g31044.1	TKL	IRAK	RLCK-IXb	non-RD	expressed protein
Drought	LOC_Os02g12660.1	TKL	IRAK	RLCK-IXb	RD	protein kinase domain containing protein, putative, expressed
Drought	LOC_Os05g25840.1	not_assigned	-	-	non-RD	ELMO/CED-12 family protein, putative, expressed
Drought	LOC_Os01g15470.1	TKL	IRAK	RLCK-VIIa	RD	protein kinase, putative, expressed
Drought	LOC_Os01g72790.1	CMGC	CMGC_other	CMGC_other_CDK9h_CHEDh_CTK1y	RD	cyclin-dependent kinase, putative, expressed
Drought	LOC_Os09g07660.1	not_assigned	-	-	non-RD	ELMO/CED-12 family protein, putative, expressed
Drought	LOC_Os06g26340.1	CMGC	MAPK(CMGC_2)	-	RD	CGMC_MAPKCMGC_2.10 - CGMC includes CDA, MAPK, GSK3, and CLKC kinases, expressed
Drought	LOC_Os02g57160.1	not_assigned	-	-	non-RD	ELMO/CED-12 family protein, putative, expressed
Drought	LOC_Os02g55340.1	Other	EIFK	-	non-RD	WD domain and HEAT domain containing protein, putative, expressed
Drought	LOC_Os01g35184.1	CAMK	KIN1/SNF1/Nim1_like(CAMK_2)	-	RD	CAMK_KIN1/SNF1/Nim1_like.10 - CAMK includes calcium/calmodulin depedent protein kinases, expressed
Drought	LOC_Os05g42210.1	TKL	IRAK	SD-1a	RD	serine/threonine-protein kinase receptor precursor, putative, expressed
Drought	LOC_Os06g29120.1	STE	PAK_Ste20	PAK_Ste20_STLK	RD	STE_PAK_Ste20_STLK.5 - STE kinases include homologs to sterile 7, sterile 11 and sterile 20 from yeast, expressed
Drought	LOC_Os04g58990.1	CAMK	CAMK_like(CAMK_1)	CAMK_like(CAMK_1)_ULKh_APGy	RD	CAMK_CAMK_like_ULKh_APGy.3 - CAMK includes calcium/calmodulin depedent protein kinases, expressed
Drought	LOC_Os03g27280.1	CAMK	CAMK_like(CAMK_1)	-	RD	CAMK_CAMK_like.19 - CAMK includes calcium/calmodulin depedent protein kinases, expressed
Drought	LOC_Os01g35160.1	TKL	IRAK	DUF26-Ih_AtRLK4_like	-	TKL_IRAK_DUF26-lh.4 - DUF26 kinases have homology to DUF26 containing loci, expressed
Drought	LOC_Os07g47270.1	TKL	IRAK	RLCK-VIIa	RD	protein kinase APK1B, chloroplast precursor, putative, expressed
Drought	LOC_Os08g34240.1	CAMK	KIN1/SNF1/Nim1_like(CAMK_2)	-	RD	CAMK_KIN1/SNF1/Nim1_like.33 - CAMK includes calcium/calmodulin depedent protein kinases, expressed
Drought	LOC_Os09g25090.1	CAMK	KIN1/SNF1/Nim1_like(CAMK_2)	-	RD	CAMK_KIN1/SNF1/Nim1_like.34 - CAMK includes calcium/calmodulin depedent protein kinases, expressed
Drought	LOC_Os07g42626.1	TKL	IRAK	LRR-V	-	STRUBBELIG-RECEPTOR FAMILY 6 precursor, putative, expressed
Drought	LOC_Os05g03920.1	TKL	IRAK	DUF26-If	RD	TKL_IRAK_DUF26-lf.3 - DUF26 kinases have homology to DUF26 containing loci, expressed
Drought	LOC_Os03g41460.1	CAMK	CAMK_like(CAMK_1)	-	RD	CAMK_CAMK_like.20 - CAMK includes calcium/calmodulin depedent protein kinases, expressed
Drought	LOC_Os01g10890.1	CAMK	KIN1/SNF1/Nim1_like(CAMK_2)	-	RD	CAMK_KIN1/SNF1/Nim1_like.8 - CAMK includes calcium/calmodulin depedent protein kinases, expressed
Drought	LOC_Os07g49470.1	TKL	IRAK	RLCK-VIIa	RD	protein kinase APK1B, chloroplast precursor, putative, expressed
Salt	LOC_Os06g09230.1	TKL	IRAK	RLCK-IXb	RD	serine threonine kinase, putative, expressed
Salt	LOC_Os04g44910.1	TKL	IRAK	L-LEC	RD	receptor like protein kinase, putative, expressed
Salt	LOC_Os03g08170.1	TKL	IRAK	RLCK-VIIa	RD	protein kinase APK1B, chloroplast precursor, putative, expressed
Salt	LOC_Os05g51070.1	TKL	IRAK	LRR-III	-	inactive receptor kinase At2g26730 precursor, putative, expressed
Salt	LOC_Os04g51030.1	TKL	IRAK	WAKb	RD	wall-associated kinase 1, putative, expressed
Salt	LOC_Os07g03880.1	TKL	IRAK	L-LEC	RD	lectin-like receptor kinase, putative, expressed
Salt	LOC_Os07g36570.1	TKL	IRAK	SD-1a	RD	KI domain interacting kinase 1, putative, expressed
Salt	LOC_Os03g02190.1	TKL	IRAK	RLCK-XIII	non-RD	protein kinase domain containing protein, expressed
Salt	LOC_Os05g48660.1	TKL	IRAK	LRR-VI	non-RD	MRH1, putative, expressed
Salt	LOC_Os02g54900.1	STE	PAK_Ste20	PAK_Ste20_STLK	RD	STE_PAK_Ste20_STLK.2 - STE kinases include homologs to sterile 7, sterile 11 and sterile 20 from yeast, expressed
Salt	LOC_Os07g04520.1	TKL	IRAK	PERK	RD	protein kinase, putative, expressed
Salt	LOC_Os06g09180.1	STE	MEK_ste7	MEK_ste7_MAP2K	RD	OsMKK5 - putative MAPKK based on amino acid sequence homology, expressed
Salt	LOC_Os04g34290.1	TKL	IRAK	SD-2b	non-RD	protein kinase, putative, expressed
Salt	LOC_Os04g54070.1	TKL	IRAK	SD-1c	RD	receptor-like kinase, putative
Salt	LOC_Os01g65650.1	TKL	IRAK	LRR-XI	RD	receptor-like protein kinase HAIKU2 precursor, putative, expressed
Cold	LOC_Os04g51370.1	CMGC	CLK(CMGC_5)	CLK(CMGC_5)_YAKy	non-RD	protein kinase, putative, expressed
Cold	LOC_Os03g29410.1	TKL	IRAK	RLCK-VIIa	RD	tyrosine protein kinase domain containing protein, putative, expressed
Cold	LOC_Os01g06280.1	TKL	IRAK	CrRLK1L-1	RD	TKL_IRAK_CrRLK1L-1.4 - The CrRLK1L-1 subfamily has homology to the CrRLK1L homolog, expressed
Cold	LOC_Os02g57560.1	TKL	IRAK	RLCK-IV	RD	tyrosine protein kinase domain containing protein, putative, expressed
Cold	LOC_Os01g40590.1	TKL	IRAK	RLCK-VIIa	RD	tyrosine protein kinase domain containing protein, putative, expressed
Cold	LOC_Os02g35010.1	STE	MEKK_ste11	MEKK_ste11_MAP3K	RD	STE_MEKK_ste11_MAP3K.9 - STE kinases include homologs to sterile 7, sterile 11 and sterile 20 from yeast, expressed
Cold	LOC_Os05g33080.1	TKL	IRAK	Extensin	RD	serine/threonine-protein kinase, putative, expressed
Cold	LOC_Os04g28780.1	TKL	IRAK	SD-2b	non-RD	serine/threonine-protein kinase receptor precursor, putative, expressed
Cold	LOC_Os07g08000.1	Other	NimA_NEK_like	-	RD	expressed protein
Cold	LOC_Os04g01320.1	TKL	IRAK	SD-2b	non-RD	serine/threonine-protein kinase receptor precursor, putative, expressed
Cold	LOC_Os08g39240.1	TKL	IRAK	WAKb	RD	OsWAK76 - OsWAK receptor-like cytoplasmic kinase OsWAK-RLCK, expressed
Cold	LOC_Os07g43900.1	TKL	Raf++MixedLineageKinase	-	RD	protein kinase domain containing protein, expressed
Cold	LOC_Os11g01140.1	AGC	PVPK_like(AGC_8)	PVPK_like(AGC_8)_kin82y	RD	AGC_PVPK_like_kin82y.18 - ACG kinases include homologs to PKA, PKG and PKC, expressed
Cold	LOC_Os07g28930.1	CMGC	CLK(CMGC_5)	CLK(CMGC_5)_SRPKh	-	expressed protein
Cold	LOC_Os07g03780.1	TKL	IRAK	L-LEC	RD	lectin-like receptor kinase, putative
Cold	LOC_Os06g06090.1	CMGC	MAPK(CMGC_2)	MAPK(CMGC_2)_ERK	RD	CGMC_MAPKCMGC_2_ERK.12 - CGMC includes CDA, MAPK, GSK3, and CLKC kinases, expressed
Cold	LOC_Os05g46750.1	STE	MEKK_ste11	MEKK_ste11_MAP3K	non-RD	STE_MEKK_ste11_MAP3K.18 - STE kinases include homologs to sterile 7, sterile 11 and sterile 20 from yeast, expressed
Cold	LOC_Os05g44930.1	TKL	IRAK	LRR-Ia	RD	receptor-like protein kinase, putative, expressed
Cold	LOC_Os01g51290.1	TKL	IRAK	Extensin	RD	protein kinase family protein, putative, expressed
Cold	LOC_Os07g35340.1	TKL	IRAK	DUF26-Ic	RD	TKL_IRAK_DUF26-lc.14 - DUF26 kinases have homology to DUF26 containing loci, expressed
Cold	LOC_Os05g01040.1	TKL	IRAK	PERK	RD	serine/threonine-protein kinase, putative, expressed
Cold	LOC_Os03g02320.1	STE	PAK_Ste20	PAK_Ste20_STLK	RD	STE_PAK_Ste20_STLK.3 - STE kinases include homologs to sterile 7, sterile 11 and sterile 20 from yeast, expressed
Cold	LOC_Os01g43910.1	CMGC	MAPK(CMGC_2)	-	RD	CGMC_MAPKCMGC_2.4 - CGMC includes CDA, MAPK, GSK3, and CLKC kinases, expressed
Cold	LOC_Os08g18920.1	TKL	IRAK	RLCK-X	RD	protein kinase domain containing protein, expressed
Cold	LOC_Os03g15770.1	TKL	IRAK	LRR-VIII-2	RD	tyrosine protein kinase domain containing protein, putative, expressed
Cold	LOC_Os04g52780.1	TKL	IRAK	LRR-XII	non-RD	leucine-rich repeat receptor protein kinase EXS precursor, putative, expressed
Cold	LOC_Os05g43570.1	AGC	AGC_other	AGC_other_NDRh_TRCd	RD	AGC_AGC_other_NDRh_TRCd.2 - ACG kinases include homologs to PKA, PKG and PKC, expressed
Cold	LOC_Os01g52050.1	TKL	IRAK	LRR-Xb	RD	systemin receptor SR160 precursor, putative, expressed
Cold	LOC_Os01g56330.1	TKL	IRAK	CrRLK1L-1	RD	TKL_IRAK_CrRLK1L-1.5 - The CrRLK1L-1 subfamily has homology to the CrRLK1L homolog, expressed
Cold	LOC_Os10g01060.1	TKL	IRAK	RLCK-IXb	non-RD	protein kinase family protein, putative, expressed
Cold	LOC_Os01g14926.1	TKL	IRAK	CrRLK1L-1	RD	protein kinase domain containing protein, expressed
Cold	LOC_Os09g18020.1	TKL	IRAK	LRR-Ia	non-RD	senescence-induced receptor-like serine/threonine-protein kinase precursor, putative, expressed
Cold	LOC_Os04g58750.1	TKL	IRAK	RLCK-XII	non-RD	protein kinase family protein, putative, expressed
Cold	LOC_Os11g40550.1	TKL	IRAK	LRR-III	-	receptor kinase, putative, expressed
Cold	LOC_Os10g39420.1	CAMK	CAMK_like(CAMK_1)	-	RD	CAMK_CAMK_like.8 - CAMK includes calcium/calmodulin depedent protein kinases, expressed
Cold	LOC_Os07g48100.1	CAMK	KIN1/SNF1/Nim1_like(CAMK_2)	-	RD	CAMK_KIN1/SNF1/Nim1_like.31 - CAMK includes calcium/calmodulin depedent protein kinases, expressed
Cold	LOC_Os01g48390.1	TKL	IRAK	LRR-VI	non-RD	expressed protein
Cold	LOC_Os03g14840.1	AGC	PVPK_like(AGC_8)	PVPK_like(AGC_8)_kin82y	RD	AGC_PVPK_like_kin82y.8 - ACG kinases include homologs to PKA, PKG and PKC, expressed
Cold	LOC_Os09g30454.1	TKL	IRAK	WAKb	RD	OsWAK87 - OsWAK receptor-like protein kinase, expressed
Cold	LOC_Os03g04050.1	TKL	IRAK	RLCK-XII	non-RD	protein kinase family protein, putative, expressed
Cold	LOC_Os01g50410.1	STE	MEKK_ste11	MEKK_ste11_MAP3K	non-RD	STE_MEKK_ste11_MAP3K.6 - STE kinases include homologs to sterile 7, sterile 11 and sterile 20 from yeast, expressed
Cold	LOC_Os02g48080.1	TKL	IRAK	SD-1a	RD	cysteine-rich receptor-like protein kinase 7 precursor, putative, expressed
Cold	LOC_Os04g35080.1	TKL	IRAK	RLCK-V	RD	protein kinase domain containing protein, expressed
Cold	LOC_Os10g10130.1	TKL	IRAK	WAKb	RD	OsWAK112d - OsWAK receptor-like protein kinase, expressed
Cold	LOC_Os03g54900.1	TKL	IRAK	LRR-XV	RD	phytosulfokine receptor precursor, putative, expressed
Cold	LOC_Os08g10320.1	TKL	IRAK	LRR-VIII-2	RD	SHR5-receptor-like kinase, putative, expressed
Cold	LOC_Os03g56160.1	TKL	IRAK	L-LEC	-	lectin-like receptor kinase 7, putative, expressed
Cold	LOC_Os03g62700.1	TKL	IRAK	RLCK-VIII	RD	protein kinase, putative, expressed
Cold	LOC_Os02g37830.1	Other	NimA_NEK_like	-	RD	protein kinase domain containing protein, expressed
Cold	LOC_Os09g27010.1	TKL	IRAK	RLCK-VIIa	RD	tyrosine protein kinase domain containing protein, putative, expressed
Cold	LOC_Os01g02290.1	TKL	IRAK	LRK10L-2	non-RD	Ser/Thr receptor-like kinase, putative, expressed
Cold	LOC_Os03g21620.1	AGC	AGC_other	AGC_other++RS6K_like(AGC_6)	RD	AGC_AGC_other_RS6K_like.1 - ACG kinases include homologs to PKA, PKG and PKC, expressed
Cold	LOC_Os10g30530.1	TKL	IRAK	L-LEC	RD	lectin-like receptor kinase, putative, expressed
Cold	LOC_Os03g07430.1	TKL	IRAK	RLCK-VIIa	RD	protein kinase domain containing protein, expressed
Cold	LOC_Os11g45280.1	TKL	Raf	-	RD	protein kinase family protein, putative, expressed
Cold	LOC_Os03g50450.1	TKL	IRAK	LRR-III	-	inactive receptor kinase At2g26730 precursor, putative, expressed
Cold	LOC_Os04g53994.1	TKL	IRAK	SD-1c	RD	kinase, putative, expressed
Cold	LOC_Os07g04190.1	TKL	IRAK	LRR-XI	RD	receptor protein kinase CLAVATA1 precursor, putative, expressed
Cold	LOC_Os06g04880.1	TKL	IRAK	RLCK-IXb	RD	serine threonine kinase, putative, expressed
Cold	LOC_Os05g34270.1	TKL	IRAK	LRR-Xa	-	inactive receptor kinase At1g27190 precursor, putative, expressed
Cold	LOC_Os10g39670.1	TKL	IRAK	RLCK-XII	non-RD	protein kinase family protein, putative, expressed
Cold	LOC_Os07g33110.1	CAMK	CAMK_like(CAMK_1)	-	RD	CAMK_CAMK_like.33 - CAMK includes calcium/calmodulin depedent protein kinases, expressed
Cold	LOC_Os01g48330.1	TKL	Raf_CG8767 fly	-	RD	protein kinase domain containing protein, expressed
Cold	LOC_Os04g41030.1	TKL	IRAK	LRR-Xa	-	inactive receptor kinase At1g27190 precursor, putative, expressed
Cold	LOC_Os07g35810.1	TKL	IRAK	DUF26-Id	RD	TKL_IRAK_DUF26-ld.6 - DUF26 kinases have homology to DUF26 containing loci, expressed
Cold	LOC_Os10g39010.1	TKL	IRAK	CrRLK1L-1	RD	TKL_IRAK_CrRLK1L-1.16 - The CrRLK1L-1 subfamily has homology to the CrRLK1L homolog, expressed
Cold	LOC_Os02g56380.1	TKL	IRAK	WAKa	non-RD	OsWAK21 - OsWAK receptor-like cytoplasmic kinase OsWAK-RLCK, expressed
Cold	LOC_Os10g01100.1	TKL	IRAK	SD-2b	non-RD	receptor-like protein kinase, putative, expressed
Cold	LOC_Os06g45020.1	TKL	IRAK	LRR-V	-	STRUBBELIG-RECEPTOR FAMILY 3 precursor, putative, expressed
Cold	LOC_Os02g09359.1	TKL	IRAK	RLCK-XV	RD	BRASSINOSTEROID INSENSITIVE 1-associated receptor kinase 1 precursor, putative, expressed
Cold	LOC_Os08g40170.1	CMGC	CDK(CMGC_1)	CDK(CMGC_1)_CDC2	-	cyclin-dependent kinase B2-1, putative, expressed
Cold	LOC_Os07g36570.1	TKL	IRAK	SD-1a	RD	KI domain interacting kinase 1, putative, expressed
Cold	LOC_Os03g18370.1	TKL	IRAK	LRR-VI	-	MRH1, putative, expressed
Cold	LOC_Os05g07080.1	TKL	IRAK	SD-2b	non-RD	S-domain receptor-like protein kinase, putative, expressed
Cold	LOC_Os07g35310.1	TKL	IRAK	DUF26-Ic	RD	TKL_IRAK_DUF26-lc.12 - DUF26 kinases have homology to DUF26 containing loci, expressed
Cold	LOC_Os03g62180.1	TKL	IRAK	SD-2b	non-RD	lectin protein kinase family protein, putative, expressed
Cold	LOC_Os07g48090.1	CAMK	KIN1/SNF1/Nim1_like(CAMK_2)	-	RD	CAMK_KIN1/SNF1/Nim1_like.30 - CAMK includes calcium/calmodulin depedent protein kinases, expressed
Cold	LOC_Os06g30130.1	TKL	IRAK	SD-1a	RD	cysteine-rich receptor-like protein kinase 10 precursor, putative, expressed
Cold	LOC_Os04g44900.1	TKL	IRAK	L-LEC	RD	lectin-like receptor kinase, putative, expressed
Cold	LOC_Os05g24010.1	TKL	IRAK	LRR-VIII-1	RD	receptor protein kinase-like, putative, expressed
Cold	LOC_Os04g56530.1	STE	MEKK_ste11	MEKK_ste11_MAP3K	RD	STE_MEKK_ste11_MAP3K.1 - STE kinases include homologs to sterile 7, sterile 11 and sterile 20 from yeast, expressed
Cold	LOC_Os01g61620.1	CMGC	CLK(CMGC_5)	CLK(CMGC_5)_PRP4h	non-RD	protein kinase family protein, putative, expressed
Cold	LOC_Os02g05960.1	TKL	IRAK	LRR-Xb	RD	phytosulfokine receptor precursor, putative, expressed
Cold	LOC_Os04g38480.1	TKL	IRAK	LRR-II	RD	BRASSINOSTEROID INSENSITIVE 1-associated receptor kinase 1 precursor, putative, expressed
Cold	LOC_Os07g35330.1	TKL	IRAK	DUF26-Ic	RD	TKL_IRAK_DUF26-lc.13 - DUF26 kinases have homology to DUF26 containing loci, expressed
Cold	LOC_Os04g46320.1	TKL	IRAK	LRR-III	-	inactive receptor kinase At2g26730 precursor, putative, expressed
Cold	LOC_Os02g21700.1	STE	MEKK_ste11	MEKK_ste11_MAP3K	non-RD	STE_MEKK_ste11_MAP3K.8 - STE kinases include homologs to sterile 7, sterile 11 and sterile 20 from yeast, expressed
Cold	LOC_Os05g06990.1	TKL	IRAK	CrRLK1L-1	RD	TKL_IRAK_CrRLK1L-1.10 - The CrRLK1L-1 subfamily has homology to the CrRLK1L homolog, expressed
Cold	LOC_Os11g07040.1	CAMK	CAMK_like(CAMK_1)	-	RD	CAMK_CAMK_like.43 - CAMK includes calcium/calmodulin depedent protein kinases, expressed
Cold	LOC_Os02g48210.1	TKL	IRAK	L-LEC	RD	lectin-like protein kinase, putative, expressed
Cold	LOC_Os08g07760.1	TKL	IRAK	LRR-II	RD	BRASSINOSTEROID INSENSITIVE 1-associated receptor kinase 1 precursor, putative, expressed
Cold	LOC_Os04g51950.1	TKL	Raf	-	RD	serine/threonine-protein kinase HT1, putative, expressed
Cold	LOC_Os03g49620.1	TKL	IRAK	LRR-II	RD	BRASSINOSTEROID INSENSITIVE 1-associated receptor kinase 1 precursor, putative, expressed
Cold	LOC_Os01g52640.1	not_assigned	-	-	-	suppressor of phythchrome A, putative, expressed
Cold	LOC_Os03g12390.1	STE	MEK_ste7	MEK_ste7_MAP2K	RD	STE_MEK_ste7_MAP2K.6 - STE kinases include homologs to sterile 7, sterile 11 and sterile 20 from yeast, expressed
Cold	LOC_Os07g38250.1	TKL	IRAK	L-LEC	RD	expressed protein
Cold	LOC_Os05g07300.1	TKL	IRAK	SD-2b	non-RD	serine/threonine-protein kinase receptor precursor, putative, expressed
Cold	LOC_Os01g19150.1	CMGC	GSK(CMGC_3)	-	RD	CGMC_GSK.3 - CGMC includes CDA, MAPK, GSK3, and CLKC kinases, expressed
Cold	LOC_Os07g48310.1	TKL	IRAK	LRR-III	-	inactive receptor kinase At2g26730 precursor, putative, expressed
Cold	LOC_Os01g54350.1	TKL	Raf	-	RD	protein kinase domain containing protein, expressed
Cold	LOC_Os07g48290.1	AGC	AGC_other	AGC_other++RS6K_like(AGC_6)	RD	AGC_AGC_other_RS6K_like.2 - ACG kinases include homologs to PKA, PKG and PKC, expressed
Cold	LOC_Os02g56400.1	TKL	IRAK	WAKa	non-RD	OsWAK22 - OsWAK receptor-like protein kinase
Cold	LOC_Os03g05470.1	TKL	IRAK	RLCK-IV	RD	tyrosine protein kinase domain containing protein, putative, expressed
Cold	LOC_Os11g44560.1	TKL	IRAK	RLCK-OS1	non-RD	protein kinase domain containing protein, expressed
Cold	LOC_Os01g50370.1	STE	MEKK_ste11	MEKK_ste11_MAP3K	non-RD	STE_MEKK_ste11_MAP3K.4 - STE kinases include homologs to sterile 7, sterile 11 and sterile 20 from yeast, expressed
Cold	LOC_Os09g37230.1	TKL	Raf	-	RD	protein kinase family protein, putative, expressed
Cold	LOC_Os03g21540.1	TKL	IRAK	CrRLK1L-1	RD	TKL_IRAK_CrRLK1L-1.8 - The CrRLK1L-1 subfamily has homology to the CrRLK1L homolog, expressed
Cold	LOC_Os04g41310.1	TKL	IRAK	RLCK-VIII	non-RD	STRUBBELIG-RECEPTOR FAMILY 8 precursor, putative, expressed
Cold	LOC_Os05g40770.1	TKL	IRAK	LRR-VIII-1	RD	leucine-rich repeat family protein, putative, expressed
Cold	LOC_Os06g22820.1	TKL	IRAK	RLCK-XIII-sis_unique	-	cyclin-dependent kinase F-1, putative, expressed
Cold	LOC_Os01g53920.1	TKL	IRAK	LRR-XV	RD	receptor-like protein kinase 5 precursor, putative, expressed
Cold	LOC_Os02g30900.1	TKL	IRAK	RLCK-VIIa	RD	protein kinase domain containing protein, expressed
Cold	LOC_Os02g50970.1	TKL	Raf	-	RD	protein kinase domain containing protein, expressed
Cold	LOC_Os04g45730.1	TKL	IRAK	RLCK-XIII	non-RD	protein kinase domain containing protein, expressed
Cold	LOC_Os01g66250.1	TKL	IRAK	SD-2a	non-RD	S-locus-like receptor protein kinase, putative, expressed
Cold	LOC_Os02g56370.1	TKL	IRAK	WAKb	RD	OsWAK20 - OsWAK receptor-like protein kinase, expressed
Cold	LOC_Os02g53750.1	TKL	IRAK	RLCK-VIIa	-	tyrosine protein kinase domain containing protein, putative, expressed
Cold	LOC_Os09g36320.1	TKL	IRAK	RLCK-VIIa	RD	tyrosine protein kinase domain containing protein, putative, expressed
Cold	LOC_Os03g55560.1	STE	MEKK_ste11	MEKK_ste11_MAP3K	RD	STE_MEKK_ste11_MAP3K.15 - STE kinases include homologs to sterile 7, sterile 11 and sterile 20 from yeast, expressed
Cold	LOC_Os02g58520.1	CAMK	CAMK_like(CAMK_1)	-	RD	CAMK_CAMK_like.16 - CAMK includes calcium/calmodulin depedent protein kinases, expressed
Cold	LOC_Os01g50420.1	STE	MEKK_ste11	MEKK_ste11_MAP3K	non-RD	STE_MEKK_ste11_MAP3K.7 - STE kinases include homologs to sterile 7, sterile 11 and sterile 20 from yeast, expressed
Cold	LOC_Os05g03620.1	TKL	IRAK	CR4L	RD	TKL_IRAK_CR4L.4 - The CR4L subfamily has homology with Crinkly4, expressed
Cold	LOC_Os06g12120.1	TKL	IRAK	LRR-II	RD	BRASSINOSTEROID INSENSITIVE 1-associated receptor kinase 1 precursor, putative, expressed
Cold	LOC_Os02g53040.1	STE	MEKK_ste11	MEKK_ste11_MAP3K	-	STE_MEKK_ste11_MAP3K.11 - STE kinases include homologs to sterile 7, sterile 11 and sterile 20 from yeast, expressed
Cold	LOC_Os03g43440.1	CAMK	KIN1/SNF1/Nim1_like(CAMK_2)	-	RD	CAMK_KIN1/SNF1/Nim1_like.17 - CAMK includes calcium/calmodulin depedent protein kinases, expressed
Cold	LOC_Os03g12150.1	TKL	IRAK	SD-2b	non-RD	serine/threonine-protein kinase receptor precursor, putative, expressed
Cold	LOC_Os02g46090.1	CAMK	CAMK_like(CAMK_1)	-	RD	CAMK_CAMK_like.15 - CAMK includes calcium/calmodulin depedent protein kinases, expressed
Cold	LOC_Os04g51050.1	TKL	IRAK	WAKb	RD	OsWAK53b - OsWAK receptor-like protein kinase, expressed
Cold	LOC_Os04g41160.1	AGC	PVPK_like(AGC_8)	PVPK_like(AGC_8)_kin82y	RD	protein kinase, putative, expressed
Cold	LOC_Os03g57450.1	CAMK	CAMK_like(CAMK_1)	-	RD	CAMK_CAMK_like.2 - CAMK includes calcium/calmodulin depedent protein kinases, expressed
Cold	LOC_Os11g10100.1	STE	MEKK_ste11	MEKK_ste11_MAP3K	RD	STE_MEKK_ste11_MAP3K.3 - STE kinases include homologs to sterile 7, sterile 11 and sterile 20 from yeast, expressed
Cold	LOC_Os01g32660.1	STE	MEK_ste7	MEK_ste7_MAP2K	RD	STE_MEK_ste7_MAP2K.2 - STE kinases include homologs to sterile 7, sterile 11 and sterile 20 from yeast, expressed
Cold	LOC_Os08g40990.1	TKL	IRAK	LRR-III	-	receptor-like protein kinase 1, putative, expressed
Cold	LOC_Os03g50810.1	TKL	IRAK	LRR-IX	RD	receptor protein kinase TMK1 precursor, putative, expressed
Cold	LOC_Os12g23700.1	CMGC	CMGC_other	-	RD	cyclin-dependent kinase G-2, putative, expressed
Cold	LOC_Os02g47410.1	CMGC	CLK(CMGC_5)	CLK(CMGC_5)_YAKy_DYRK	non-RD	protein kinase, putative, expressed
Cold	LOC_Os01g43410.1	CAMK	CAMK_like(CAMK_1)	-	RD	CAMK_CAMK_like.9 - CAMK includes calcium/calmodulin depedent protein kinases, expressed
Cold	LOC_Os02g06570.1	CAMK	KIN1/SNF1/Nim1_like(CAMK_2)	-	RD	CAMK_KIN1/SNF1/Nim1_like.13 - CAMK includes calcium/calmodulin depedent protein kinases, expressed
Cold	LOC_Os01g54480.1	TKL	Raf	-	RD	serine/threonine protein kinase, putative, expressed
Cold	LOC_Os03g18170.1	STE	MEKK_ste11	MEKK_ste11_MAP3K	non-RD	STE_MEKK_ste11_MAP3K.13 - STE kinases include homologs to sterile 7, sterile 11 and sterile 20 from yeast, expressed
Cold	LOC_Os01g47530.1	CMGC	MAPK(CMGC_2)	-	RD	CGMC_MAPKCMGC_2.6 - CGMC includes CDA, MAPK, GSK3, and CLKC kinases, expressed
Cold	LOC_Os04g35700.1	STE	MEKK_ste11	MEKK_ste11_MAP3K	RD	STE_MEKK_ste11_MAP3K.16 - STE kinases include homologs to sterile 7, sterile 11 and sterile 20 from yeast, expressed
Cold	LOC_Os05g05160.1	CMGC	MAPK(CMGC_2)	-	RD	CGMC_MAPKCGMC_2.1 - CGMC includes CDA, MAPK, GSK3, and CLKC kinases, expressed
Cold	LOC_Os03g56250.1	TKL	IRAK	LRR-XIV	RD	LRR receptor-like protein kinase, putative, expressed
Cold	LOC_Os10g37190.1	TKL	IRAK	RLCK-XIII	non-RD	protein kinase domain containing protein, expressed
Cold	LOC_Os04g52840.1	TKL	IRAK	LRR-VIII-2	RD	tyrosine protein kinase domain containing protein, putative, expressed
Cold	LOC_Os02g39010.1	CMGC	CMGC_other	CMGC_other_PITSLRE_like	RD	cyclin-dependent kinase G-1, putative, expressed
Cold	LOC_Os07g38120.1	CAMK	CAMK_like(CAMK_1)	-	RD	CAMK_CAMK_like.34 - CAMK includes calcium/calmodulin depedent protein kinases, expressed
Cold	LOC_Os05g49140.1	CMGC	MAPK(CMGC_2)	-	RD	CGMC_MAPKCMGC_2.8 - CGMC includes CDA, MAPK, GSK3, and CLKC kinases, expressed
Cold	LOC_Os07g39520.1	STE	PAK_Ste20	PAK_Ste20_Slob_Wnk	RD	STE_PAK_Ste20_Slob_Wnk.5 - STE kinases include homologs to sterile 7, sterile 11 and sterile 20 from yeast, expressed
Cold	LOC_Os07g42940.1	CAMK	CAMK_like(CAMK_1)	-	RD	CAMK_CAMK_like.7 - CAMK includes calcium/calmodulin depedent protein kinases, expressed
Cold	LOC_Os09g29170.1	CAMK	CAMK_like(CAMK_1)	-	RD	CAMK_CAMK_like.38 - CAMK includes calcium/calmodulin depedent protein kinases, expressed
Cold	LOC_Os01g28730.1	TKL	IRAK	RKF3	RD	protein kinase domain containing protein, expressed
Cold	LOC_Os01g66860.1	TKL	Raf++Eph/Elk/Eck(PTK_11)	-	non-RD	serine/threonine protein kinase, putative, expressed
Cold	LOC_Os02g54600.1	STE	MEK_ste7	MEK_ste7_MAP2K	RD	STE_MEK_ste7_MAP2K.5 - STE kinases include homologs to sterile 7, sterile 11 and sterile 20 from yeast, expressed
Cold	LOC_Os04g49510.1	CAMK	CAMK_like(CAMK_1)	-	RD	CAMK_CAMK_like.27 - CAMK includes calcium/calmodulin depedent protein kinases, expressed
Cold	LOC_Os02g03410.1	CAMK	CAMK_like(CAMK_1)	-	RD	CAMK_CAMK_like.12 - CAMK includes calcium/calmodulin depedent protein kinases, expressed
Cold	LOC_Os05g44290.1	TKL	Raf	-	-	protein kinase domain containing protein, expressed
Cold	LOC_Os03g03410.1	TKL	IRAK	RLCK-V	RD	serine/threonine-protein kinase, putative, expressed
Cold	LOC_Os06g45280.1	TKL	IRAK	RLCK-VIIa	RD	protein kinase APK1B, chloroplast precursor, putative, expressed
Cold	LOC_Os01g46720.1	not_assigned	-	-	-	expressed protein
Cold	LOC_Os03g17700.1	CMGC	MAPK(CMGC_2)	MAPK(CMGC_2)_ERK	RD	CGMC_MAPKCGMC_2_ERK.2 - CGMC includes CDA, MAPK, GSK3, and CLKC kinases, expressed
Cold	LOC_Os06g10160.1	TKL	IRAK	RLCK-VIIa	RD	tyrosine protein kinase domain containing protein, putative, expressed
Cold	LOC_Os05g46760.1	STE	MEKK_ste11	MEKK_ste11_MAP3K	non-RD	STE_MEKK_ste11_MAP3K.19 - STE kinases include homologs to sterile 7, sterile 11 and sterile 20 from yeast, expressed
Cold	LOC_Os05g04520.1	TKL	IRAK	RLCK-VIII	RD	protein kinase, putative, expressed
Cold	LOC_Os03g15570.1	STE	MEKK_ste11	MEKK_ste11_MAP3K	RD	STE_MEKK_ste11_MAP3K.12 - STE kinases include homologs to sterile 7, sterile 11 and sterile 20 from yeast, expressed
Heat	LOC_Os07g18230.1	TKL	IRAK	L-LEC	RD	lectin-like receptor kinase, putative, expressed
Heat	LOC_Os04g15580.1	TKL	IRAK	SD-1c	RD	serine/threonine-protein kinase receptor precursor, putative, expressed
Heat	LOC_Os01g60280.1	TKL	IRAK	LRR-VIII-1	RD	ATP binding protein, putative, expressed
Heat	LOC_Os07g43560.1	TKL	IRAK	DUF26-Ic	RD	TKL_IRAK_DUF26-lc.24 - DUF26 kinases have homology to DUF26 containing loci, expressed
Heat	LOC_Os01g04580.1	TKL	IRAK	LRK10L-2	non-RD	Ser/Thr protein kinase, putative, expressed
Heat	LOC_Os07g03790.1	TKL	IRAK	L-LEC	RD	lectin-like receptor kinase 7, putative, expressed
Heat	LOC_Os11g44560.1	TKL	IRAK	RLCK-OS1	non-RD	protein kinase domain containing protein, expressed
Heat	LOC_Os07g35660.1	TKL	IRAK	DUF26-Ic	RD	TKL_IRAK_DUF26-lc.21 - DUF26 kinases have homology to DUF26 containing loci, expressed
Heat	LOC_Os02g12130.1	not_assigned	-	-	non-RD	cysteine-rich receptor-like protein kinase 35 precursor, putative, expressed
Heat	LOC_Os05g41090.1	CAMK	CAMK_like(CAMK_1)	-	RD	CAMK_CAMK_like_CG18020d.1 - CAMK includes calcium/calmodulin depedent protein kinases, expressed
Heat	LOC_Os07g22710.1	CAMK	CAMK_like(CAMK_1)	-	RD	CAMK_CAMK_like.32 - CAMK includes calcium/calmodulin depedent protein kinases, expressed
Heat	LOC_Os07g35580.1	TKL	IRAK	DUF26-Ic	RD	TKL_IRAK_DUF26-lc.20 - DUF26 kinases have homology to DUF26 containing loci, expressed
Heat	LOC_Os11g40970.1	TKL	IRAK	LRR-XII	non-RD	receptor-like protein kinase precursor, putative, expressed
Heat	LOC_Os01g02840.1	TKL	IRAK	LRK10L-2	non-RD	resistance-related receptor-like kinase, putative
Heat	LOC_Os01g33110.1	TKL	IRAK	LRR-XII	RD	receptor-like protein kinase 5 precursor, putative, expressed
Heat	LOC_Os05g13770.1	TKL	IRAK	L-LEC	RD	RNA polymerase Rpb7, N-terminal domain containing protein, expressed
Heat	LOC_Os01g33090.1	TKL	IRAK	LRR-III	non-RD	expressed protein
Heat	LOC_Os06g50100.1	TKL	IRAK	RLCK-VIIa	RD	tyrosine protein kinase domain containing protein, putative, expressed
Heat	LOC_Os03g03890.1	TKL	IRAK	RLCK-VIIa	RD	protein kinase family protein, putative, expressed
Heat	LOC_Os04g52630.1	TKL	IRAK	LRR-VIII-2	RD	leucine-rich repeat-containing protein kinase family protein, putative, expressed
Heat	LOC_Os01g67340.1	TKL	IRAK	RLCK-VIII	RD	STRUBBELIG-RECEPTOR FAMILY 8 precursor, putative, expressed
Heat	LOC_Os10g06510.1	CMGC	CMGC_other	-	RD	cyclin-dependent kinase G-1, putative, expressed
Heat	LOC_Os01g04460.1	TKL	IRAK	LRK10L-2	non-RD	Ser/Thr protein kinase, putative
Heat	LOC_Os12g08180.1	TKL	IRAK	LRR-Xc	non-RD	receptor-like protein kinase 2 precursor, putative, expressed
Heat	LOC_Os09g16540.1	TKL	IRAK	L-LEC	non-RD	protein kinase, putative, expressed
Heat	LOC_Os03g03880.1	TKL	IRAK	RLCK-VIIa	RD	protein kinase, putative, expressed
Heat	LOC_Os11g06780.1	TKL	IRAK	SD-2b	RD	serine/threonine-protein kinase BRI1-like 1 precursor, putative, expressed
Heat	LOC_Os12g41490.1	TKL	IRAK	L-LEC	RD	cysteine-rich receptor-like protein kinase 8 precursor, putative, expressed
Heat	LOC_Os01g66680.1	TKL	IRAK	SD-2b	non-RD	S-domain receptor-like protein kinase, putative, expressed
Heat	LOC_Os01g47820.1	TKL	IRAK	SD-2a	non-RD	S-locus-like receptor protein kinase, putative, expressed
Heat	LOC_Os02g41500.1	TKL	IRAK	WAKa	non-RD	OsWAK13 - OsWAK receptor-like protein kinase, expressed
Heat	LOC_Os11g07230.1	TKL	IRAK	LRR-XII	non-RD	receptor kinase, putative, expressed
Heat	LOC_Os07g34980.1	TKL	IRAK	DUF26-Ih	RD	TKL_IRAK_DUF26-lh.9 - DUF26 kinases have homology to DUF26 containing loci
Heat	LOC_Os10g04720.1	TKL	IRAK	DUF26-Ia	RD	TKL_IRAK_DUF26-la.5 - DUF26 kinases have homology to DUF26 containing loci, expressed
Heat	LOC_Os10g04730.1	TKL	IRAK	DUF26-Ia	RD	TKL_IRAK_DUF26-la.6 - DUF26 kinases have homology to DUF26 containing loci, expressed
Heat	LOC_Os07g18240.1	TKL	IRAK	L-LEC	RD	lectin-like receptor kinase, putative, expressed
Heat	LOC_Os03g22700.1	CMGC	CMGC_other	-	RD	cyclin-dependent kinase C-2, putative, expressed
Heat	LOC_Os03g02980.1	CAMK	CAMK_like(CAMK_1)	CAMK_like(CAMK_1)_ULKh_APGy	RD	CAMK_CAMK_like_ULKh_APGy.1 - CAMK includes calcium/calmodulin depedent protein kinases, expressed
Heat	LOC_Os07g43570.1	TKL	IRAK	DUF26-Ic	RD	TKL_IRAK_DUF26-lc.25 - DUF26 kinases have homology to DUF26 containing loci, expressed
Heat	LOC_Os04g35240.1	CAMK	CAMK_like(CAMK_1)	-	RD	CAMK_CAMK_like.25 - CAMK includes calcium/calmodulin depedent protein kinases, expressed
Heat	LOC_Os11g36140.1	TKL	IRAK	LRR-XII	non-RD	receptor-like protein kinase 2 precursor, putative, expressed
Heat	LOC_Os10g28640.1	not_assigned	-	-	non-RD	RIO1 family protein, expressed
Heat	LOC_Os01g12400.1	TKL	IRAK	SD-2b	non-RD	S-locus lectin protein kinase family protein, putative, expressed
Heat	LOC_Os03g22050.1	CAMK	KIN1/SNF1/Nim1_like(CAMK_2)	-	RD	CAMK_KIN1/SNF1/Nim1_like.16 - CAMK includes calcium/calmodulin depedent protein kinases, expressed
Submergence	LOC_Os04g24220.1	TKL	IRAK	WAKb	RD	OsWAK32 - OsWAK receptor-like protein kinase, expressed
Submergence	LOC_Os01g72990.1	TKL	IRAK	LRR-VIII-1	RD	expressed protein
Submergence	LOC_Os04g42480.1	TKL	IRAK	RLCK-IV	RD	receptor-like protein kinase At3g46290 precursor, putative, expressed
Submergence	LOC_Os11g06780.1	TKL	IRAK	SD-2b	RD	serine/threonine-protein kinase BRI1-like 1 precursor, putative, expressed
Submergence	LOC_Os03g49620.1	TKL	IRAK	LRR-II	RD	BRASSINOSTEROID INSENSITIVE 1-associated receptor kinase 1 precursor, putative, expressed
Submergence	LOC_Os05g25390.1	TKL	IRAK	WAK/LRK10L-1	RD	tyrosine protein kinase domain containing protein, putative, expressed
Submergence	LOC_Os06g48590.1	CMGC	MAPK(CMGC_2)	MAPK(CMGC_2)_SLT2y_ERK	RD	CGMC_MAPKCMGC_2_SLT2y_ERK.2 - CGMC includes CDA, MAPK, GSK3, and CLKC kinases, expressed
Submergence	LOC_Os06g46330.1	TKL	IRAK	LRR-VIII-2	RD	Protein kinase domain containing protein, expressed
Submergence	LOC_Os02g48200.1	TKL	IRAK	L-LEC	RD	lectin-like protein kinase, putative, expressed
Submergence	LOC_Os07g35310.1	TKL	IRAK	DUF26-Ic	RD	TKL_IRAK_DUF26-lc.12 - DUF26 kinases have homology to DUF26 containing loci, expressed
Submergence	LOC_Os11g03820.1	TKL	IRAK	SD-2a	-	D-mannose binding lectin family protein, expressed
Submergence	LOC_Os01g48390.1	TKL	IRAK	LRR-VI	non-RD	expressed protein
Submergence	LOC_Os11g36160.1	TKL	IRAK	LRR-XII	non-RD	receptor-like protein kinase 2 precursor, putative, expressed
Submergence	LOC_Os04g28780.1	TKL	IRAK	SD-2b	non-RD	serine/threonine-protein kinase receptor precursor, putative, expressed
Submergence	LOC_Os09g16950.1	TKL	IRAK	L-LEC	non-RD	cysteine-rich receptor-like protein kinase 25 precursor, putative, expressed
Submergence	LOC_Os01g04550.1	TKL	IRAK	LRK10L-2	non-RD	expressed protein
Submergence	LOC_Os01g12420.1	TKL	IRAK	SD-2b	non-RD	receptor-like protein kinase, putative, expressed
Submergence	LOC_Os12g42070.1	TKL	IRAK	WAKa	non-RD	OsWAK129b - OsWAK receptor-like protein kinase, expressed
Submergence	LOC_Os08g10290.1	TKL	IRAK	LRR-VIII-2	RD	SHR5-receptor-like kinase, putative, expressed
Submergence	LOC_Os04g52640.1	TKL	IRAK	LRR-VIII-2	RD	SHR5-receptor-like kinase, putative, expressed
Submergence	LOC_Os02g45750.1	TKL	IRAK	LysM-II	non-RD	protein kinase domain containing protein, expressed
Submergence	LOC_Os04g29960.1	TKL	IRAK	WAKc	non-RD	OsWAK43 - OsWAK receptor-like protein kinase, expressed
Submergence	LOC_Os01g47840.1	TKL	IRAK	SD-2a	non-RD	S-locus-like receptor protein kinase, putative, expressed
Submergence	LOC_Os05g50190.1	TKL	Raf	-	RD	protein kinase domain containing protein, expressed
Submergence	LOC_Os01g26280.1	TKL	IRAK	WAKa	non-RD	OsWAK8 - OsWAK receptor-like protein kinase, expressed
Submergence	LOC_Os07g35810.1	TKL	IRAK	DUF26-Id	RD	TKL_IRAK_DUF26-ld.6 - DUF26 kinases have homology to DUF26 containing loci, expressed
Submergence	LOC_Os12g41710.1	TKL	IRAK	LRR-VIII-2	RD	Protein kinase domain containing protein, expressed
Submergence	LOC_Os12g10740.1	TKL	IRAK	LRR-VIII-1	RD	leucine-rich repeat family protein, putative, expressed
Submergence	LOC_Os08g10320.1	TKL	IRAK	LRR-VIII-2	RD	SHR5-receptor-like kinase, putative, expressed
Submergence	LOC_Os05g17604.1	TKL	IRAK	LRR-VIII-2	-	SHR5-receptor-like kinase, putative, expressed
Submergence	LOC_Os04g52614.1	TKL	IRAK	LRR-VIII-2	RD	SHR5-receptor-like kinase, putative, expressed
Submergence	LOC_Os12g34320.1	TKL	IRAK	SD-2a	non-RD	S-locus-like receptor protein kinase, putative, expressed
Submergence	LOC_Os10g02360.1	TKL	IRAK	WAKL-OS	non-RD	OsWAK98 - OsWAK receptor-like cytoplasmic kinase OsWAK-RLCK, expressed
Submergence	LOC_Os12g43640.1	TKL	IRAK	LRR-XI	RD	receptor-like protein kinase HAIKU2 precursor, putative, expressed
Submergence	LOC_Os07g35390.1	TKL	IRAK	DUF26-Ic	RD	TKL_IRAK_DUF26-lc.17 - DUF26 kinases have homology to DUF26 containing loci, expressed
Submergence	LOC_Os11g45540.1	TKL	IRAK	DUF26-Ih	RD	TKL_IRAK_DUF26-lh.11 - DUF26 kinases have homology to DUF26 containing loci, expressed
Submergence	LOC_Os02g32610.1	TKL	Raf	-	RD	protein kinase domain containing protein, expressed
Submergence	LOC_Os11g11780.1	TKL	IRAK	RLCK-OS2	non-RD	cysteine-rich receptor-like protein kinase 21 precursor, putative, expressed
Submergence	LOC_Os04g30240.1	TKL	IRAK	WAKc	non-RD	OsWAK60 - OsWAK receptor-like protein kinase, expressed
Submergence	LOC_Os04g29680.1	TKL	IRAK	WAKb	RD	OsWAK38 - OsWAK receptor-like protein kinase, expressed
Submergence	LOC_Os05g07420.1	TKL	IRAK	SD-2b	non-RD	S-domain receptor-like protein kinase, putative, expressed
Submergence	LOC_Os07g35370.1	TKL	IRAK	DUF26-Ic	RD	TKL_IRAK_DUF26-lc.15 - DUF26 kinases have homology to DUF26 containing loci, expressed
Submergence	LOC_Os08g10310.1	TKL	IRAK	LRR-VIII-2	RD	SHR5-receptor-like kinase, putative, expressed
