# Supplementary material for: Updated Rice Kinase Database RKD 2.0: enabling transcriptome and functional analysis of rice kinase genes
Source: Rice (N Y). 2016 Aug 19;9:40. doi: 10.1186/s12284-016-0106-5 (PMC4991984; doi:10.1186/s12284-016-0106-5)
Supplement: Additional file 4: Table S4 — Rice kinases differentially expressed under root heavy metal treatment. (XLSX 62 kb) [file 12284_2016_106_MOESM4_ESM.xlsx]

## Sheet: Sheet1
Table S4. List of DEGs under heavy metal stress treatment of root
LOC_id	Probe_id	logFC	P.Value	Abiotic stress	MSU/TIGR V6 Annotation
LOC_Os02g53720	Os.12689.1.S1_at	2.91	0.00438	Arsenic Upregulated	phytosulfokine receptor precursor, putative, expressed
LOC_Os11g44860	OsAffx.19376.1.S1_x_at	2.08	2e-05	Arsenic Upregulated	cysteine-rich receptor-like protein kinase 28 precursor, putative, expressed
LOC_Os04g54010	Os.20531.1.S1_at	1.83	0.00058	Arsenic Upregulated	serine/threonine-protein kinase receptor precursor, putative, expressed
LOC_Os02g05970	OsAffx.2516.1.S1_at	1.81	7e-05	Arsenic Upregulated	phytosulfokine receptor precursor, putative, expressed
LOC_Os04g54080	OsAffx.14405.2.S1_at	1.76	0.0211	Arsenic Upregulated	serine/threonine-protein kinase receptor precursor, putative, expressed
LOC_Os01g65650	Os.17259.1.S1_at	1.7	0.00836	Arsenic Upregulated	receptor-like protein kinase HAIKU2 precursor, putative, expressed
LOC_Os09g37880	OsAffx.30180.2.S1_at	1.67	0.0237	Arsenic Upregulated	serine/threonine-protein kinase receptor precursor, putative, expressed
LOC_Os07g35700	Os.26809.1.S1_at	1.59	0.00797	Arsenic Upregulated	TKL_IRAK_DUF26-lc.4 - DUF26 kinases have homology to DUF26 containing loci, expressed
LOC_Os01g46720	Os.27759.1.S1_at	1.42	0.00594	Arsenic Upregulated	expressed protein
LOC_Os04g29680	Os.27767.1.A1_s_at	1.37	0.00464	Arsenic Upregulated	OsWAK38 - OsWAK receptor-like protein kinase, expressed
LOC_Os05g03460	Os.38599.3.S1_a_at	1.36	0.0006	Arsenic Upregulated	protein kinase, putative, expressed
LOC_Os01g57940	Os.33418.1.S1_at	1.32	0.0416	Arsenic Upregulated	tyrosine protein kinase domain containing protein, putative, expressed
LOC_Os05g41270	OsAffx.15056.1.S1_at	1.26	0.0337	Arsenic Upregulated	CAMK_CAMK_like.4 - CAMK includes calcium/calmodulin depedent protein kinases, expressed
LOC_Os07g04010	OsAffx.28256.1.S1_at	1.21	0.0345	Arsenic Upregulated	lectin-like receptor kinase, putative, expressed
LOC_Os03g53880	Os.27760.1.S1_at	1.2	0.0264	Arsenic Upregulated	serine/threonine-protein kinase TOUSLED, putative, expressed
LOC_Os12g43660	Os.53319.1.S1_at	1.16	0.0447	Arsenic Upregulated	receptor-like protein kinase HAIKU2 precursor, putative, expressed
LOC_Os10g02970	OsAffx.20788.1.S1_at	1.15	0.0289	Arsenic Upregulated	Leucine rich repeat N-terminal domain containing protein, putative, expressed
LOC_Os02g58520	Os.24128.2.S1_at	1.14	0.00745	Arsenic Upregulated	CAMK_CAMK_like.16 - CAMK includes calcium/calmodulin depedent protein kinases, expressed
LOC_Os06g41960	OsAffx.28056.1.S1_at	1.07	0.00324	Arsenic Upregulated	lysM-domain containing receptor-like kinase, putative, expressed
LOC_Os11g40970	Os.52144.1.S1_at	1.04	0.025	Arsenic Upregulated	receptor-like protein kinase precursor, putative, expressed
LOC_Os02g42150	Os.26938.1.A1_at	1.01	0.0462	Arsenic Upregulated	OsWAK14 - OsWAK receptor-like protein kinase, expressed
LOC_Os01g18800	Os.3663.1.S1_at	-1	0.0432	Arsenic Downregulated	CAMK_KIN1/SNF1/Nim1_like.9 - CAMK includes calcium/calmodulin depedent protein kinases, expressed
LOC_Os02g21700	OsAffx.12151.1.S1_at	-1	0.0324	Arsenic Downregulated	STE_MEKK_ste11_MAP3K.8 - STE kinases include homologs to sterile 7, sterile 11 and sterile 20 from yeast, expressed
LOC_Os01g50400	Os.27170.1.S1_at	-1.04	0.011	Arsenic Downregulated	STE_MEKK_ste11_MAP3K.5 - STE kinases include homologs to sterile 7, sterile 11 and sterile 20 from yeast, expressed
LOC_Os12g44320	OsAffx.20117.1.S1_s_at	-1.05	0.0048	Arsenic Downregulated	carbohydrate binding protein, putative, expressed
LOC_Os01g74200	Os.34947.2.S1_x_at	-1.06	0.00718	Arsenic Downregulated	protein kinase domain containing protein, expressed
LOC_Os11g35274	OsAffx.19171.1.S1_at	-1.06	0.0241	Arsenic Downregulated	protein kinase domain containing protein, expressed
LOC_Os09g12240	OsAffx.6248.1.S1_at	-1.07	0.00455	Arsenic Downregulated	serine/threonine-protein kinase BRI1-like 1 precursor, putative, expressed
LOC_Os06g05070	Os.3581.1.A1_at	-1.07	0.0359	Arsenic Downregulated	protein kinase domain containing protein, expressed
LOC_Os10g34220	Os.46662.2.S1_s_at	-1.09	0.00022	Arsenic Downregulated	TKL_IRAK_DUF26-lf.1 - DUF26 kinases have homology to DUF26 containing loci, expressed
LOC_Os11g47000	OsAffx.19417.1.S1_at	-1.09	0.00768	Arsenic Downregulated	receptor-like protein kinase precursor, putative, expressed
LOC_Os08g10310	Os.27804.1.S1_at	-1.1	0.00653	Arsenic Downregulated	SHR5-receptor-like kinase, putative, expressed
LOC_Os07g42200	Os.53190.1.S1_at	-1.12	0.00387	Arsenic Downregulated	tyrosine protein kinase domain containing protein, putative, expressed
LOC_Os03g31260	OsAffx.25313.1.S1_at	-1.12	0.0276	Arsenic Downregulated	cysteine-rich receptor-like protein kinase 28 precursor, putative
LOC_Os03g21230	Os.19190.2.S1_at	-1.13	0.0109	Arsenic Downregulated	leucine-rich repeat family protein, putative, expressed
LOC_Os02g34430	Os.52830.1.S1_at	-1.13	0.00885	Arsenic Downregulated	serine/threonine-protein kinase, putative, expressed
LOC_Os12g41090	OsAffx.20067.1.S1_s_at	-1.14	0.0384	Arsenic Downregulated	CAMK_KIN1/SNF1/Nim1_like.38 - CAMK includes calcium/calmodulin depedent protein kinases, expressed
LOC_Os05g44930	Os.21832.1.S1_at	-1.14	0.0277	Arsenic Downregulated	receptor-like protein kinase, putative, expressed
LOC_Os05g17604	OsAffx.26937.1.S1_x_at	-1.14	0.0424	Arsenic Downregulated	SHR5-receptor-like kinase, putative, expressed
LOC_Os11g40430	OsAffx.31406.1.S1_at	-1.14	0.00473	Arsenic Downregulated	wall-associated receptor kinase-like 2 precursor, putative, expressed
LOC_Os01g46030	OsAffx.21458.1.S1_at	-1.14	0.0166	Arsenic Downregulated	receptor-like protein kinase, putative, expressed
LOC_Os01g36080	Os.21164.1.S1_at	-1.14	0.00049	Arsenic Downregulated	protein phosphatase 2C containing protein, expressed
LOC_Os01g57560	Os.38421.1.S1_at	-1.16	0.0132	Arsenic Downregulated	serine/threonine-protein kinase receptor precursor, putative, expressed
LOC_Os05g41370	Os.7632.1.S1_at	-1.18	0.0181	Arsenic Downregulated	TKL_IRAK_DUF26-la.1 - DUF26 kinases have homology to DUF26 containing loci, expressed
LOC_Os02g35760	Os.53416.1.S1_at	-1.19	0.00585	Arsenic Downregulated	STRUBBELIG-RECEPTOR FAMILY 7 precursor, putative, expressed
LOC_Os10g06030	OsAffx.20742.3.S1_x_at	-1.2	0.00153	Arsenic Downregulated	OsWAK103 - OsWAK receptor-like protein kinase, expressed
LOC_Os02g43290	Os.18692.1.S1_at	-1.21	0.00208	Arsenic Downregulated	protein kinase domain containing protein, expressed
LOC_Os09g09510	OsAffx.17615.1.S1_at	-1.22	0.0164	Arsenic Downregulated	legume lectins beta domain containing protein, expressed
LOC_Os07g35540	OsAffx.5535.1.S1_x_at	-1.23	0.022	Arsenic Downregulated	TKL_IRAK_DUF26-lc.19 - DUF26 kinases have homology to DUF26 containing loci, expressed
LOC_Os04g01320	Os.54385.1.S1_at	-1.28	0.00529	Arsenic Downregulated	serine/threonine-protein kinase receptor precursor, putative, expressed
LOC_Os05g07420	Os.26941.1.A1_at	-1.28	0.00033	Arsenic Downregulated	S-domain receptor-like protein kinase, putative, expressed
LOC_Os10g10130	Os.23327.2.S1_a_at	-1.29	0.00674	Arsenic Downregulated	OsWAK112d - OsWAK receptor-like protein kinase, expressed
LOC_Os11g44560	Os.27110.1.A1_at	-1.3	0.0422	Arsenic Downregulated	protein kinase domain containing protein, expressed
LOC_Os07g43560	Os.27650.1.S1_at	-1.31	0.0151	Arsenic Downregulated	TKL_IRAK_DUF26-lc.24 - DUF26 kinases have homology to DUF26 containing loci, expressed
LOC_Os01g70970	Os.18382.1.S1_at	-1.31	0.00032	Arsenic Downregulated	protein kinase, putative, expressed
LOC_Os02g20140	OsAffx.24340.1.S1_at	-1.36	0.0229	Arsenic Downregulated	protein kinase domain containing protein, expressed
LOC_Os06g47880	OsAffx.5141.1.S1_at	-1.38	0.00416	Arsenic Downregulated	cell division control protein 2 homolog 3, putative, expressed
LOC_Os10g02360	Os.21379.1.S1_at	-1.38	0.024	Arsenic Downregulated	OsWAK98 - OsWAK receptor-like cytoplasmic kinase OsWAK-RLCK, expressed
LOC_Os05g03920	Os.27043.1.A1_at	-1.39	0.00107	Arsenic Downregulated	TKL_IRAK_DUF26-lf.3 - DUF26 kinases have homology to DUF26 containing loci, expressed
LOC_Os01g02320	Os.34013.2.S1_x_at	-1.39	0.00049	Arsenic Downregulated	protein kinase domain containing protein, expressed
LOC_Os03g22050	Os.8095.1.S1_at	-1.41	0.0476	Arsenic Downregulated	CAMK_KIN1/SNF1/Nim1_like.16 - CAMK includes calcium/calmodulin depedent protein kinases, expressed
LOC_Os09g09220	OsAffx.17610.1.S1_at	-1.42	0.0125	Arsenic Downregulated	protein kinase domain containing protein, expressed
LOC_Os02g17910	Os.17563.1.S1_at	-1.43	0.00126	Arsenic Downregulated	CK1_CaseinKinase_1.4 - CK1 includes the casein kinase 1 kinases, expressed
LOC_Os02g12400	Os.54164.1.S1_at	-1.43	0.00019	Arsenic Downregulated	receptor-like protein kinase precursor, putative, expressed
LOC_Os11g47180	OsAffx.31524.1.S1_at	-1.43	0.0153	Arsenic Downregulated	receptor-like protein kinase 2 precursor, putative, expressed
LOC_Os11g35220	Os.54257.1.S1_at	-1.43	0.0009	Arsenic Downregulated	OsWAK117 - OsWAK receptor-like cytoplasmic kinase OsWAK-RLCK, expressed
LOC_Os01g05640	OsAffx.22770.3.S1_x_at	-1.46	0.0014	Arsenic Downregulated	receptor-like protein kinase 5 precursor, putative, expressed
LOC_Os04g24300	OsAffx.3879.1.S1_x_at	-1.48	0.0498	Arsenic Downregulated	OsWAK35a - OsWAK short gene, expressed
LOC_Os03g35600	Os.24924.1.S1_at	-1.5	0.00974	Arsenic Downregulated	serine/threonine-protein kinase receptor precursor, putative, expressed
LOC_Os08g39210	OsAffx.29596.1.S1_s_at	-1.51	0.00387	Arsenic Downregulated	OsWAK74 - OsWAK receptor-like protein kinase, expressed
LOC_Os09g19160	Os.49805.1.S1_at	-1.58	8e-05	Arsenic Downregulated	serine/threonine-protein kinase, putative, expressed
LOC_Os06g45350	Os.49391.1.S1_at	-1.59	3e-05	Arsenic Downregulated	protein kinase domain containing protein, expressed
LOC_Os11g40400	OsAffx.19274.1.S1_at	-1.6	0.0365	Arsenic Downregulated	protein kinase, putative, expressed
LOC_Os09g29584	Os.49892.1.S1_at	-1.64	0.00134	Arsenic Downregulated	OsWAK84 - OsWAK receptor-like protein OsWAK-RLP, expressed
LOC_Os04g30010	Os.19575.1.A1_at	-1.65	0.00015	Arsenic Downregulated	OsWAK45 - OsWAK receptor-like protein kinase, expressed
LOC_Os09g18010	OsAffx.29906.1.S1_at	-1.71	0.0148	Arsenic Downregulated	expressed protein
LOC_Os04g54130	OsAffx.26596.1.S1_at	-1.8	0.0211	Arsenic Downregulated	TKL_IRAK_DUF26-ld.1 - DUF26 kinases have homology to DUF26 containing loci, expressed
LOC_Os04g34320	OsAffx.26323.1.A1_at	-1.81	0.0312	Arsenic Downregulated	S-domain receptor-like protein kinase, putative, expressed
LOC_Os08g03070	Os.54803.1.S1_at	-1.82	0.0441	Arsenic Downregulated	lectin-like receptor kinase 1, putative, expressed
LOC_Os04g43730	OsAffx.26450.1.S1_at	-1.82	0.0276	Arsenic Downregulated	OsWAK51 - OsWAK receptor-like protein kinase, expressed
LOC_Os02g48200	Os.55056.1.A1_at	-1.87	0.00231	Arsenic Downregulated	lectin-like protein kinase, putative, expressed
LOC_Os05g44970	OsAffx.15106.2.S1_at	-1.87	0.0244	Arsenic Downregulated	senescence-induced receptor-like serine/threonine-protein kinase precursor, putative, expressed
LOC_Os10g20160	OsAffx.30458.1.S1_at	-1.88	0.0282	Arsenic Downregulated	serine/threonine-protein kinase receptor precursor, putative, expressed
LOC_Os01g04550	Os.27011.1.A1_s_at	-1.93	0.0461	Arsenic Downregulated	expressed protein
LOC_Os11g40810	OsAffx.19285.1.S1_at	-1.93	0.00333	Arsenic Downregulated	receptor kinase, putative, expressed
LOC_Os07g35410	Os.26816.2.S1_s_at	-1.97	0.0336	Arsenic Downregulated	TKL_IRAK_DUF26-lc.18 - DUF26 kinases have homology to DUF26 containing loci, expressed
LOC_Os01g57510	OsAffx.21580.1.S1_at	-2	0.0291	Arsenic Downregulated	receptor protein kinase, putative, expressed
LOC_Os06g06940	OsAffx.27482.1.S1_at	-2.04	0.0006	Arsenic Downregulated	S-locus-like receptor protein kinase, putative, expressed
LOC_Os07g03790	OsAffx.28252.1.S1_at	-2.07	0.0116	Arsenic Downregulated	lectin-like receptor kinase 7, putative, expressed
LOC_Os04g01874	Os.52257.1.S1_at	-2.07	0.00225	Arsenic Downregulated	protein kinase, putative, expressed
LOC_Os07g14490	OsAffx.30223.2.S1_at	-2.09	0.00419	Arsenic Downregulated	OsWAK68 - OsWAK pseudogene, expressed
LOC_Os04g29960	Os.24971.1.A1_s_at	-2.18	0.00818	Arsenic Downregulated	OsWAK43 - OsWAK receptor-like protein kinase, expressed
LOC_Os10g05400	OsAffx.30295.1.S1_at	-2.18	0.0417	Arsenic Downregulated	OsWAK102 - OsWAK receptor-like cytoplasmic kinase OsWAK-RLCK, expressed
LOC_Os04g34270	Os.49208.1.S1_at	-2.25	0.0202	Arsenic Downregulated	serine/threonine-protein kinase receptor precursor, putative, expressed
LOC_Os01g60060	OsAffx.21650.1.S1_x_at	-2.26	0.0217	Arsenic Downregulated	leucine-rich repeat family protein, putative, expressed
LOC_Os06g48980	Os.53495.1.S1_at	-2.32	0.0075	Arsenic Downregulated	protein kinase APK1B, chloroplast precursor, putative, expressed
LOC_Os11g11780	Os.51246.1.S1_at	-2.32	0.00738	Arsenic Downregulated	cysteine-rich receptor-like protein kinase 21 precursor, putative, expressed
LOC_Os09g37834	OsAffx.18038.1.S1_at	-2.32	0.016	Arsenic Downregulated	serine/threonine-protein kinase receptor precursor, putative, expressed
LOC_Os02g42780	Os.55101.1.S1_at	-2.33	0.0241	Arsenic Downregulated	lectin receptor-type protein kinase, putative, expressed
LOC_Os02g56370	OsAffx.18050.2.S1_at	-2.39	0.0489	Arsenic Downregulated	OsWAK20 - OsWAK receptor-like protein kinase, expressed
LOC_Os05g07470	OsAffx.26769.1.S1_at	-2.4	0.00019	Arsenic Downregulated	D-mannose binding lectin family protein, expressed
LOC_Os05g44940	OsAffx.15106.1.S1_at	-2.42	0.0227	Arsenic Downregulated	protein kinase domain containing protein, expressed
LOC_Os08g10290	OsAffx.5776.1.S1_x_at	-2.46	0.0241	Arsenic Downregulated	SHR5-receptor-like kinase, putative, expressed
LOC_Os04g23720	OsAffx.26118.1.S1_at	-2.47	0.0123	Arsenic Downregulated	lectin protein kinase family protein, putative, expressed
LOC_Os01g59560	OsAffx.985.3.S1_x_at	-2.48	0.0449	Arsenic Downregulated	protein kinase domain containing protein, expressed
LOC_Os04g34330	OsAffx.14131.1.S1_at	-2.51	0.0423	Arsenic Downregulated	serine/threonine-protein kinase receptor precursor, putative, expressed
LOC_Os04g42740	OsAffx.26434.1.S1_at	-2.63	0.00954	Arsenic Downregulated	serine/threonine-protein kinase receptor precursor, putative, expressed
LOC_Os01g59550	OsAffx.985.7.S1_x_at	-2.89	0.0432	Arsenic Downregulated	senescence-induced receptor-like serine/threonine-protein kinase precursor, putative, expressed
LOC_Os05g14220	OsAffx.26878.1.S1_at	-3.18	0.0366	Arsenic Downregulated	tyrosine protein kinase domain containing protein, putative, expressed
LOC_Os09g38800	OsAffx.30194.2.S1_at	-3.23	0.0105	Arsenic Downregulated	OsWAK88 - OsWAK pseudogene, expressed
LOC_Os09g29540	Os.39294.1.S1_at	-3.25	0.00025	Arsenic Downregulated	OsWAK82 - OsWAK receptor-like cytoplasmic kinase OsWAK-RLCK, expressed
LOC_Os06g47750	Os.56824.1.S1_at	-3.47	0.0149	Arsenic Downregulated	phytosulfokine receptor precursor, putative, expressed
LOC_Os11g17380	OsAffx.7132.1.S1_at	-4.03	0.0226	Arsenic Downregulated	protein kinase domain containing protein, expressed
LOC_Os01g47840	Os.48003.1.A1_at	2.98	2e-05	Cadmium Upregulated	S-locus-like receptor protein kinase, putative, expressed
LOC_Os06g10230	Os.11476.1.S1_at	2.79	0.0489	Cadmium Upregulated	receptor-like protein kinase 5 precursor, putative, expressed
LOC_Os07g18230	Os.17047.1.A1_at	2.59	0.00169	Cadmium Upregulated	lectin-like receptor kinase, putative, expressed
LOC_Os02g05970	OsAffx.2516.1.S1_at	2.37	2e-05	Cadmium Upregulated	phytosulfokine receptor precursor, putative, expressed
LOC_Os02g04430	Os.49798.1.S1_at	2.15	2e-05	Cadmium Upregulated	STRUBBELIG-RECEPTOR FAMILY 1 precursor, putative, expressed
LOC_Os07g03840	Os.11936.1.S1_at	2	7e-05	Cadmium Upregulated	lectin-like receptor kinase, putative, expressed
LOC_Os07g03860	Os.23507.1.A1_at	1.97	5e-05	Cadmium Upregulated	lectin-like receptor kinase 7, putative, expressed
LOC_Os11g44860	OsAffx.19376.1.S1_x_at	1.73	0.00026	Cadmium Upregulated	cysteine-rich receptor-like protein kinase 28 precursor, putative, expressed
LOC_Os01g65650	Os.17259.1.S1_at	1.57	0.00032	Cadmium Upregulated	receptor-like protein kinase HAIKU2 precursor, putative, expressed
LOC_Os03g16260	Os.43946.1.S1_at	1.53	0.0376	Cadmium Upregulated	protein kinase, putative, expressed
LOC_Os02g10100	Os.56430.1.S1_at	1.52	0.0144	Cadmium Upregulated	leucine-rich repeat receptor protein kinase EXS precursor, putative, expressed
LOC_Os01g14510	Os.35827.1.S1_at	1.52	0.00017	Cadmium Upregulated	BRASSINOSTEROID INSENSITIVE 1 precursor, putative, expressed
LOC_Os09g39650	Os.50881.1.S1_x_at	1.51	0.00012	Cadmium Upregulated	protein kinase family protein, putative, expressed
LOC_Os07g35690	Os.49803.1.S1_at	1.39	6e-05	Cadmium Upregulated	TKL_IRAK_DUF26-lc.3 - DUF26 kinases have homology to DUF26 containing loci, expressed
LOC_Os11g07270	OsAffx.18719.1.S1_at	1.39	0.0222	Cadmium Upregulated	expressed protein
LOC_Os01g02400	Os.1977.1.S1_a_at	1.38	0.0001	Cadmium Upregulated	protein kinase domain containing protein, expressed
LOC_Os07g38810	Os.17201.1.S1_at	1.32	0.00038	Cadmium Upregulated	lectin receptor-type protein kinase, putative, expressed
LOC_Os12g43660	Os.53319.1.S1_at	1.32	0.00062	Cadmium Upregulated	receptor-like protein kinase HAIKU2 precursor, putative, expressed
LOC_Os07g40630	Os.27488.1.S1_at	1.31	0.00076	Cadmium Upregulated	BRASSINOSTEROID INSENSITIVE 1 precursor, putative, expressed
LOC_Os03g27990	Os.49144.1.S1_s_at	1.28	2e-05	Cadmium Upregulated	STRUBBELIG-RECEPTOR FAMILY 7 precursor, putative, expressed
LOC_Os01g12420	Os.33112.1.S1_at	1.27	0.0221	Cadmium Upregulated	receptor-like protein kinase, putative, expressed
LOC_Os08g34240	Os.55509.1.S1_at	1.25	0.00824	Cadmium Upregulated	CAMK_KIN1/SNF1/Nim1_like.33 - CAMK includes calcium/calmodulin depedent protein kinases, expressed
LOC_Os07g38800	Os.12660.1.S2_at	1.21	0.00121	Cadmium Upregulated	lectin-like receptor kinase, putative, expressed
LOC_Os07g38250	Os.15996.1.S1_at	1.21	0.00096	Cadmium Upregulated	expressed protein
LOC_Os11g36180	OsAffx.31320.1.S1_at	1.21	0.0489	Cadmium Upregulated	receptor kinase, putative, expressed
LOC_Os04g43020	OsAffx.26438.1.S1_x_at	1.2	0.00825	Cadmium Upregulated	protein kinase, putative, expressed
LOC_Os07g15940	Os.50228.1.S1_at	1.2	0.0004	Cadmium Upregulated	legume lectins beta domain containing protein, expressed
LOC_Os06g36320	Os.49786.1.S1_at	1.2	0.00089	Cadmium Upregulated	receptor-like protein kinase 5 precursor, putative, expressed
LOC_Os01g66610	Os.26971.1.S1_at	1.19	0.0249	Cadmium Upregulated	serine/threonine-protein kinase receptor precursor, putative, expressed
LOC_Os07g35700	Os.26809.1.S1_at	1.17	0.0474	Cadmium Upregulated	TKL_IRAK_DUF26-lc.4 - DUF26 kinases have homology to DUF26 containing loci, expressed
LOC_Os10g02970	OsAffx.20788.1.S1_at	1.17	0.00342	Cadmium Upregulated	Leucine rich repeat N-terminal domain containing protein, putative, expressed
LOC_Os04g51040	Os.49816.1.S1_at	1.17	0.025	Cadmium Upregulated	OsWAK50 - OsWAK receptor-like protein kinase, expressed
LOC_Os02g13510	Os.7123.3.S1_at	1.11	0.00895	Cadmium Upregulated	receptor-like protein kinase 5 precursor, putative, expressed
LOC_Os02g58520	Os.24128.2.S1_at	1.08	0.0154	Cadmium Upregulated	CAMK_CAMK_like.16 - CAMK includes calcium/calmodulin depedent protein kinases, expressed
LOC_Os11g10710	Os.12639.1.A1_at	1.08	0.00028	Cadmium Upregulated	protein kinase domain containing protein, expressed
LOC_Os05g41270	OsAffx.15056.1.S1_at	1.07	0.0171	Cadmium Upregulated	CAMK_CAMK_like.4 - CAMK includes calcium/calmodulin depedent protein kinases, expressed
LOC_Os04g29680	Os.27767.1.A1_s_at	1.07	0.0452	Cadmium Upregulated	OsWAK38 - OsWAK receptor-like protein kinase, expressed
LOC_Os06g03970	Os.4294.1.S1_a_at	1.06	0.0431	Cadmium Upregulated	receptor-like protein kinase 5 precursor, putative, expressed
LOC_Os02g10110	OsAffx.12695.1.S1_at	1.05	0.00268	Cadmium Upregulated	Leucine Rich Repeat family protein, expressed
LOC_Os07g04010	OsAffx.28256.1.S1_at	1.04	0.0258	Cadmium Upregulated	lectin-like receptor kinase, putative, expressed
LOC_Os08g10320	Os.14862.1.S1_a_at	1.04	0.00045	Cadmium Upregulated	SHR5-receptor-like kinase, putative, expressed
LOC_Os08g10150	OsAffx.382.2.A1_at	1.02	0.0328	Cadmium Upregulated	SHR5-receptor-like kinase, putative, expressed
LOC_Os04g35890	Os.5068.1.A1_x_at	1.01	0.00038	Cadmium Upregulated	TKL_IRAK_CR4L.3 - The CR4L subfamily has homology with Crinkly4, expressed
LOC_Os07g42626	Os.42801.1.S1_at	1.01	0.00034	Cadmium Upregulated	STRUBBELIG-RECEPTOR FAMILY 6 precursor, putative, expressed
LOC_Os04g29770	OsAffx.26237.1.S1_at	-1	0.0645	Cadmium Downregulated	wall-associated receptor kinase-like 3 precursor, putative, expressed
LOC_Os01g51400	Os.31634.1.S1_at	-1.01	0.0299	Cadmium Downregulated	Leucine Rich Repeat family protein, expressed
LOC_Os02g56370	OsAffx.18050.2.S1_at	-1.01	0.00987	Cadmium Downregulated	OsWAK20 - OsWAK receptor-like protein kinase, expressed
LOC_Os06g47700	Os.11785.1.S1_at	-1.02	0.00202	Cadmium Downregulated	serine/threonine-protein kinase BRI1-like 2 precursor, putative, expressed
LOC_Os03g18170	Os.55415.1.S1_at	-1.03	0.0187	Cadmium Downregulated	STE_MEKK_ste11_MAP3K.13 - STE kinases include homologs to sterile 7, sterile 11 and sterile 20 from yeast, expressed
LOC_Os03g22050	Os.8095.1.S2_at	-1.04	0.00055	Cadmium Downregulated	CAMK_KIN1/SNF1/Nim1_like.16 - CAMK includes calcium/calmodulin depedent protein kinases, expressed
LOC_Os11g11890	OsAffx.18809.1.S1_at	-1.04	0.0331	Cadmium Downregulated	protein kinase domain containing protein, expressed
LOC_Os05g07420	Os.26941.1.A1_at	-1.06	0.00085	Cadmium Downregulated	S-domain receptor-like protein kinase, putative, expressed
LOC_Os12g44320	Os.55718.1.S1_at	-1.06	0.00024	Cadmium Downregulated	carbohydrate binding protein, putative, expressed
LOC_Os11g40810	OsAffx.19285.1.S1_at	-1.07	0.00731	Cadmium Downregulated	receptor kinase, putative, expressed
LOC_Os05g40200	Os.48975.1.S1_at	-1.08	0.00044	Cadmium Downregulated	inactive receptor kinase At2g26730 precursor, putative, expressed
LOC_Os03g51040	OsAffx.13452.1.S1_at	-1.08	0.00079	Cadmium Downregulated	STRUBBELIG-RECEPTOR FAMILY 6 precursor, putative, expressed
LOC_Os02g48200	Os.55056.1.A1_at	-1.09	0.00108	Cadmium Downregulated	lectin-like protein kinase, putative, expressed
LOC_Os09g18010	OsAffx.29906.1.S1_at	-1.09	0.015	Cadmium Downregulated	expressed protein
LOC_Os05g50120	Os.34647.1.S1_at	-1.14	0.00436	Cadmium Downregulated	CGMC_MAPKCMGC_2.3 - CGMC includes CDA, MAPK, GSK3, and CLKC kinases, expressed
LOC_Os09g16950	Os.26900.1.A1_at	-1.16	0.00582	Cadmium Downregulated	cysteine-rich receptor-like protein kinase 25 precursor, putative, expressed
LOC_Os04g43730	OsAffx.26450.1.S1_at	-1.16	0.0424	Cadmium Downregulated	OsWAK51 - OsWAK receptor-like protein kinase, expressed
LOC_Os05g16930	OsAffx.26937.3.S1_at	-1.17	0.00364	Cadmium Downregulated	protein kinase domain containing protein, expressed
LOC_Os02g53030	Os.57338.1.S1_at	-1.18	4e-05	Cadmium Downregulated	mitogen-activated protein kinase kinase kinase 1, putative, expressed
LOC_Os02g42780	Os.55101.1.S1_at	-1.19	0.0182	Cadmium Downregulated	lectin receptor-type protein kinase, putative, expressed
LOC_Os08g10290	OsAffx.5776.1.S1_x_at	-1.19	0.0304	Cadmium Downregulated	SHR5-receptor-like kinase, putative, expressed
LOC_Os03g31044	Os.35474.1.S1_at	-1.2	0.00094	Cadmium Downregulated	expressed protein
LOC_Os12g14480	OsAffx.19666.1.S1_at	-1.21	0.004	Cadmium Downregulated	cysteine-rich receptor-like protein kinase 23 precursor, putative, expressed
LOC_Os09g09220	OsAffx.17610.1.S1_at	-1.23	0.0165	Cadmium Downregulated	protein kinase domain containing protein, expressed
LOC_Os09g25540	OsAffx.17892.1.S1_at	-1.23	0.0277	Cadmium Downregulated	receptor-like protein kinase 2 precursor, putative, expressed
LOC_Os01g66860	Os.37969.1.S1_at	-1.24	0.0474	Cadmium Downregulated	serine/threonine protein kinase, putative, expressed
LOC_Os04g34390	OsAffx.3995.1.S1_at	-1.25	0.00474	Cadmium Downregulated	serine/threonine-protein kinase receptor precursor, putative, expressed
LOC_Os09g38840	OsAffx.30194.1.S1_x_at	-1.32	0.0196	Cadmium Downregulated	OsWAK90 - OsWAK receptor-like protein kinase, expressed
LOC_Os01g63280	Os.18739.1.S1_at	-1.33	0.00604	Cadmium Downregulated	tyrosine protein kinase domain containing protein, putative, expressed
LOC_Os12g06490	Os.8100.1.S2_at	-1.35	1e-05	Cadmium Downregulated	STE_PAK_Ste20_Slob_Wnk.6 - STE kinases include homologs to sterile 7, sterile 11 and sterile 20 from yeast, expressed
LOC_Os11g01140	Os.8642.4.S1_x_at	-1.38	1e-05	Cadmium Downregulated	AGC_PVPK_like_kin82y.18 - ACG kinases include homologs to PKA, PKG and PKC, expressed
LOC_Os09g20970	OsAffx.17811.1.S1_x_at	-1.39	0.0371	Cadmium Downregulated	receptor kinase, putative, expressed
LOC_Os03g55210	OsAffx.25717.1.S1_at	-1.4	7e-05	Cadmium Downregulated	TKL_IRAK_CrRLK1L-1.1 - The CrRLK1L-1 subfamily has homology to the CrRLK1L homolog, expressed
LOC_Os11g39420	OsAffx.19252.1.S1_at	-1.42	0.024	Cadmium Downregulated	jacalin-like lectin domain containing protein, expressed
LOC_Os03g35600	Os.24924.1.S1_at	-1.42	0.00356	Cadmium Downregulated	serine/threonine-protein kinase receptor precursor, putative, expressed
LOC_Os04g54130	OsAffx.26596.1.S1_at	-1.43	0.00856	Cadmium Downregulated	TKL_IRAK_DUF26-ld.1 - DUF26 kinases have homology to DUF26 containing loci, expressed
LOC_Os11g44560	Os.27110.1.A1_at	-1.44	0.00166	Cadmium Downregulated	protein kinase domain containing protein, expressed
LOC_Os07g43570	Os.6898.1.S1_at	-1.45	6e-05	Cadmium Downregulated	TKL_IRAK_DUF26-lc.25 - DUF26 kinases have homology to DUF26 containing loci, expressed
LOC_Os01g04550	Os.27011.1.A1_s_at	-1.47	0.0109	Cadmium Downregulated	expressed protein
LOC_Os06g50920	Os.53650.1.S1_at	-1.47	0.00345	Cadmium Downregulated	protein kinase family protein, putative, expressed
LOC_Os10g02360	Os.21379.1.S1_at	-1.5	8e-05	Cadmium Downregulated	OsWAK98 - OsWAK receptor-like cytoplasmic kinase OsWAK-RLCK, expressed
LOC_Os10g20160	OsAffx.30458.1.S1_at	-1.51	0.0289	Cadmium Downregulated	serine/threonine-protein kinase receptor precursor, putative, expressed
LOC_Os10g05250	Os.21240.2.S1_at	-1.51	0.0161	Cadmium Downregulated	protein kinase domain containing protein, expressed
LOC_Os05g40180	Os.51130.1.S1_at	-1.57	2e-05	Cadmium Downregulated	serine/threonine-protein kinase stt7, chloroplast precursor, putative, expressed
LOC_Os05g44970	OsAffx.15106.2.S1_at	-1.58	2e-05	Cadmium Downregulated	senescence-induced receptor-like serine/threonine-protein kinase precursor, putative, expressed
LOC_Os11g35860	OsAffx.19181.1.S1_at	-1.63	0.033	Cadmium Downregulated	OsWAK120 - OsWAK receptor-like protein kinase, expressed
LOC_Os04g34270	Os.49208.1.S1_at	-1.65	0.00043	Cadmium Downregulated	serine/threonine-protein kinase receptor precursor, putative, expressed
LOC_Os04g29960	Os.24971.1.A1_s_at	-1.66	2e-05	Cadmium Downregulated	OsWAK43 - OsWAK receptor-like protein kinase, expressed
LOC_Os09g19160	Os.49805.1.S1_at	-1.69	0.00042	Cadmium Downregulated	serine/threonine-protein kinase, putative, expressed
LOC_Os01g59570	Os.18744.1.S1_at	-1.69	0.00684	Cadmium Downregulated	senescence-induced receptor-like serine/threonine-protein kinase precursor, putative, expressed
LOC_Os01g47530	Os.14999.2.S1_at	-1.71	0.0446	Cadmium Downregulated	CGMC_MAPKCMGC_2.6 - CGMC includes CDA, MAPK, GSK3, and CLKC kinases, expressed
LOC_Os05g07470	OsAffx.26769.1.S1_at	-1.72	0.00281	Cadmium Downregulated	D-mannose binding lectin family protein, expressed
LOC_Os09g19510	Os.53875.1.S1_at	-1.73	0.0033	Cadmium Downregulated	senescence-induced receptor-like serine/threonine-protein kinase precursor, putative, expressed
LOC_Os01g70970	Os.18382.1.S1_at	-1.76	0.0061	Cadmium Downregulated	protein kinase, putative, expressed
LOC_Os04g34320	OsAffx.26323.1.A1_at	-1.76	0.00506	Cadmium Downregulated	S-domain receptor-like protein kinase, putative, expressed
LOC_Os12g41410	OsAffx.20072.1.S1_at	-1.83	0.00775	Cadmium Downregulated	receptor-like protein kinase homolog RK20-1, putative, expressed
LOC_Os01g60060	OsAffx.21650.1.S1_x_at	-1.87	0.00282	Cadmium Downregulated	leucine-rich repeat family protein, putative, expressed
LOC_Os06g48980	Os.53495.1.S1_at	-1.87	0.0318	Cadmium Downregulated	protein kinase APK1B, chloroplast precursor, putative, expressed
LOC_Os07g43560	Os.27650.1.S1_at	-1.92	0.0088	Cadmium Downregulated	TKL_IRAK_DUF26-lc.24 - DUF26 kinases have homology to DUF26 containing loci, expressed
LOC_Os05g44940	OsAffx.15106.1.S1_at	-1.95	0.00192	Cadmium Downregulated	protein kinase domain containing protein, expressed
LOC_Os05g16430	Os.27474.1.S1_at	-1.97	6e-05	Cadmium Downregulated	SHR5-receptor-like kinase, putative, expressed
LOC_Os02g17910	Os.17563.1.S1_at	-2.05	0.00044	Cadmium Downregulated	CK1_CaseinKinase_1.4 - CK1 includes the casein kinase 1 kinases, expressed
LOC_Os07g14490	OsAffx.30223.2.S1_at	-2.17	0.0024	Cadmium Downregulated	OsWAK68 - OsWAK pseudogene, expressed
LOC_Os11g14050	OsAffx.30969.1.S1_at	-2.19	0.00134	Cadmium Downregulated	leucine-rich repeat family protein, putative, expressed
LOC_Os04g42740	OsAffx.26434.1.S1_at	-2.19	5e-05	Cadmium Downregulated	serine/threonine-protein kinase receptor precursor, putative, expressed
LOC_Os12g41510	OsAffx.20077.1.S1_x_at	-2.32	0.033	Cadmium Downregulated	cysteine-rich receptor-like protein kinase 31 precursor, putative, expressed
LOC_Os11g11780	Os.51246.1.S1_at	-2.32	0.00013	Cadmium Downregulated	cysteine-rich receptor-like protein kinase 21 precursor, putative, expressed
LOC_Os07g31250	Os.35935.2.S1_at	-2.32	0.00142	Cadmium Downregulated	OsWAK69 - OsWAK receptor-like cytoplasmic kinase OsWAK-RLCK, expressed
LOC_Os10g10130	Os.23327.2.S1_a_at	-2.47	0.00039	Cadmium Downregulated	OsWAK112d - OsWAK receptor-like protein kinase, expressed
LOC_Os05g44990	OsAffx.15107.1.S1_at	-2.56	0.00231	Cadmium Downregulated	light repressible receptor protein kinase, putative, expressed
LOC_Os01g59560	OsAffx.985.3.S1_x_at	-2.56	0.00142	Cadmium Downregulated	protein kinase domain containing protein, expressed
LOC_Os06g06940	OsAffx.27482.1.S1_at	-2.76	0.00171	Cadmium Downregulated	S-locus-like receptor protein kinase, putative, expressed
LOC_Os04g01874	Os.52257.1.S1_at	-2.92	1e-05	Cadmium Downregulated	protein kinase, putative, expressed
LOC_Os01g59550	OsAffx.985.7.S1_x_at	-2.92	0.00162	Cadmium Downregulated	senescence-induced receptor-like serine/threonine-protein kinase precursor, putative, expressed
LOC_Os11g17380	OsAffx.7132.1.S1_at	-3.01	0.00139	Cadmium Downregulated	protein kinase domain containing protein, expressed
LOC_Os05g14220	OsAffx.26878.1.S1_at	-3.5	0.00038	Cadmium Downregulated	tyrosine protein kinase domain containing protein, putative, expressed
LOC_Os10g05400	OsAffx.30295.1.S1_at	-3.51	0.00019	Cadmium Downregulated	OsWAK102 - OsWAK receptor-like cytoplasmic kinase OsWAK-RLCK, expressed
LOC_Os09g29540	Os.39294.1.S1_at	-4.14	2e-05	Cadmium Downregulated	OsWAK82 - OsWAK receptor-like cytoplasmic kinase OsWAK-RLCK, expressed
LOC_Os06g47750	Os.56824.1.S1_at	-4.51	1e-05	Cadmium Downregulated	phytosulfokine receptor precursor, putative, expressed
LOC_Os04g54080	OsAffx.14405.2.S1_at	6.19	4e-05	Chromium Upregulated	serine/threonine-protein kinase receptor precursor, putative, expressed
LOC_Os02g05970	OsAffx.2516.1.S1_at	5.51	2e-05	Chromium Upregulated	phytosulfokine receptor precursor, putative, expressed
LOC_Os04g03210	OsAffx.3709.1.S1_at	4.73	2e-05	Chromium Upregulated	receptor kinase, putative, expressed
LOC_Os01g66680	OsAffx.11760.1.S1_at	4.37	4e-05	Chromium Upregulated	S-domain receptor-like protein kinase, putative, expressed
LOC_Os07g18230	Os.17047.1.A1_at	4.34	0.00045	Chromium Upregulated	lectin-like receptor kinase, putative, expressed
LOC_Os07g47230	OsAffx.16746.1.S1_at	4.3	5e-05	Chromium Upregulated	TKL_IRAK_DUF26-lh.10 - DUF26 kinases have homology to DUF26 containing loci, expressed
LOC_Os04g54010	Os.20531.1.S1_at	3.96	2e-05	Chromium Upregulated	serine/threonine-protein kinase receptor precursor, putative, expressed
LOC_Os06g09190	Os.57190.1.S1_at	3.82	2e-05	Chromium Upregulated	mitogen-activated protein kinase kinase 5, putative, expressed
LOC_Os04g53998	Os.49500.1.S1_at	3.35	1e-05	Chromium Upregulated	kinase, putative, expressed
LOC_Os01g04460	OsAffx.1929.1.S1_at	3.31	2e-05	Chromium Upregulated	Ser/Thr protein kinase, putative, expressed
LOC_Os10g02970	OsAffx.20788.1.S1_at	3.27	7e-05	Chromium Upregulated	Leucine rich repeat N-terminal domain containing protein, putative, expressed
LOC_Os07g18240	OsAffx.16322.1.S1_at	3.17	0.0001	Chromium Upregulated	lectin-like receptor kinase, putative, expressed
LOC_Os09g39650	Os.50881.1.S1_x_at	3.17	1e-05	Chromium Upregulated	protein kinase family protein, putative, expressed
LOC_Os07g38250	Os.15996.1.S1_at	3.04	3e-05	Chromium Upregulated	expressed protein
LOC_Os11g44860	OsAffx.19376.1.S1_x_at	2.93	2e-05	Chromium Upregulated	cysteine-rich receptor-like protein kinase 28 precursor, putative, expressed
LOC_Os02g56630	OsAffx.12670.1.S1_at	2.86	3e-05	Chromium Upregulated	OsWAK24 - OsWAK receptor-like protein kinase, expressed
LOC_Os08g25380	OsAffx.5923.1.S1_at	2.85	1e-05	Chromium Upregulated	serine/threonine-protein kinase BRI1-like 1 precursor, putative, expressed
LOC_Os02g53720	Os.12689.1.S1_at	2.85	0.00439	Chromium Upregulated	phytosulfokine receptor precursor, putative, expressed
LOC_Os08g03070	Os.54803.1.S1_at	2.83	8e-05	Chromium Upregulated	lectin-like receptor kinase 1, putative, expressed
LOC_Os08g25430	Os.17809.1.S1_at	2.8	1e-05	Chromium Upregulated	cysteine-rich receptor-like protein kinase 35 precursor, putative, expressed
LOC_Os04g15580	Os.23398.1.S1_at	2.76	6e-05	Chromium Upregulated	serine/threonine-protein kinase receptor precursor, putative, expressed
LOC_Os04g51040	Os.49816.1.S1_at	2.75	0.00038	Chromium Upregulated	OsWAK50 - OsWAK receptor-like protein kinase, expressed
LOC_Os09g39620	OsAffx.6534.1.S1_at	2.68	2e-05	Chromium Upregulated	protein kinase family protein, putative, expressed
LOC_Os02g12420	Os.53706.1.S1_at	2.61	4e-05	Chromium Upregulated	receptor-like protein kinase precursor, putative, expressed
LOC_Os02g12010	OsAffx.24926.2.S1_at	2.6	0.00287	Chromium Upregulated	receptor-like protein kinase precursor, putative, expressed
LOC_Os07g15940	Os.50228.1.S1_at	2.56	0.00021	Chromium Upregulated	legume lectins beta domain containing protein, expressed
LOC_Os06g10230	Os.11476.1.S1_at	2.54	0.0313	Chromium Upregulated	receptor-like protein kinase 5 precursor, putative, expressed
LOC_Os11g03820	Os.17338.1.S1_at	2.51	1e-05	Chromium Upregulated	D-mannose binding lectin family protein, expressed
LOC_Os12g31560	OsAffx.19917.1.S1_at	2.49	0.039	Chromium Upregulated	protein kinase, putative, expressed
LOC_Os10g05250	Os.21240.2.S1_at	2.48	0.00039	Chromium Upregulated	protein kinase domain containing protein, expressed
LOC_Os08g13420	OsAffx.16976.1.S1_at	2.47	0.00073	Chromium Upregulated	S-domain receptor-like protein kinase, putative, expressed
LOC_Os07g48760	OsAffx.16766.1.S1_at	2.46	3e-05	Chromium Upregulated	CAMK_KIN1/SNF1/Nim1_like.32 - CAMK includes calcium/calmodulin depedent protein kinases, expressed
LOC_Os07g35690	Os.49803.1.S1_at	2.44	1e-05	Chromium Upregulated	TKL_IRAK_DUF26-lc.3 - DUF26 kinases have homology to DUF26 containing loci, expressed
LOC_Os05g42210	Os.56528.1.S1_at	2.44	0.00076	Chromium Upregulated	serine/threonine-protein kinase receptor precursor, putative, expressed
LOC_Os02g04230	Os.2356.1.S1_a_at	2.36	2e-05	Chromium Upregulated	CGMC_MAPKCMGC_2.7 - CGMC includes CDA, MAPK, GSK3, and CLKC kinases, expressed
LOC_Os07g40630	Os.27488.1.S1_at	2.35	7e-05	Chromium Upregulated	BRASSINOSTEROID INSENSITIVE 1 precursor, putative, expressed
LOC_Os04g01890	OsAffx.25828.1.S1_at	2.33	0.00039	Chromium Upregulated	protein kinase, putative, expressed
LOC_Os08g35600	Os.54867.1.S1_at	2.33	0.00207	Chromium Upregulated	tyrosine protein kinase domain containing protein, putative, expressed
LOC_Os01g02800	Os.35772.3.S1_at	2.24	0.00012	Chromium Upregulated	receptor-like kinase ARK1AS, putative, expressed
LOC_Os04g54002	Os.20532.1.S1_at	2.24	0.00016	Chromium Upregulated	serine/threonine-protein kinase receptor precursor, putative, expressed
LOC_Os09g27010	Os.49849.1.S1_at	2.23	0.00517	Chromium Upregulated	tyrosine protein kinase domain containing protein, putative, expressed
LOC_Os01g66250	Os.56653.1.S1_at	2.23	0.00122	Chromium Upregulated	S-locus-like receptor protein kinase, putative, expressed
LOC_Os01g02400	Os.1977.1.S1_a_at	2.19	1e-05	Chromium Upregulated	protein kinase domain containing protein, expressed
LOC_Os01g02840	OsAffx.23090.3.S1_at	2.18	1e-05	Chromium Upregulated	resistance-related receptor-like kinase, putative, expressed
LOC_Os03g16260	Os.43946.1.S1_at	2.17	0.00503	Chromium Upregulated	protein kinase, putative, expressed
LOC_Os03g62430	Os.49388.1.S1_at	2.17	2e-05	Chromium Upregulated	OsWAK28 - OsWAK receptor-like protein kinase, expressed
LOC_Os05g13770	OsAffx.4329.1.S1_at	2.16	0.00101	Chromium Upregulated	RNA polymerase Rpb7, N-terminal domain containing protein, expressed
LOC_Os05g28520	Os.27154.1.S1_at	2.15	2e-05	Chromium Upregulated	MRH1, putative, expressed
LOC_Os07g34980	Os.33894.3.S1_x_at	2.13	0.00047	Chromium Upregulated	TKL_IRAK_DUF26-lh.9 - DUF26 kinases have homology to DUF26 containing loci, expressed
LOC_Os07g35660	Os.49408.1.S1_at	2.11	4e-05	Chromium Upregulated	TKL_IRAK_DUF26-lc.21 - DUF26 kinases have homology to DUF26 containing loci, expressed
LOC_Os08g10150	OsAffx.382.2.A1_at	2.1	0.0275	Chromium Upregulated	SHR5-receptor-like kinase, putative, expressed
LOC_Os04g24300	OsAffx.3879.1.S1_x_at	2.09	0.00455	Chromium Upregulated	OsWAK35a - OsWAK short gene, expressed
LOC_Os05g41370	Os.7632.1.S1_at	2.06	3e-05	Chromium Upregulated	TKL_IRAK_DUF26-la.1 - DUF26 kinases have homology to DUF26 containing loci, expressed
LOC_Os02g01800	OsAffx.24926.1.S1_x_at	2.03	0.00438	Chromium Upregulated	receptor-like protein kinase precursor, putative, expressed
LOC_Os04g29680	Os.27767.1.A1_s_at	2.03	0.00453	Chromium Upregulated	OsWAK38 - OsWAK receptor-like protein kinase, expressed
LOC_Os11g25510	Os.56220.1.S1_at	1.99	0.00043	Chromium Upregulated	protein kinase domain containing protein, expressed
LOC_Os11g07270	OsAffx.18719.1.S1_at	1.96	0.00726	Chromium Upregulated	expressed protein
LOC_Os06g36320	Os.49786.1.S1_at	1.92	8e-05	Chromium Upregulated	receptor-like protein kinase 5 precursor, putative, expressed
LOC_Os01g53920	Os.11775.1.S2_at	1.89	0.00732	Chromium Upregulated	receptor-like protein kinase 5 precursor, putative, expressed
LOC_Os02g43430	Os.51823.1.S1_at	1.87	2e-05	Chromium Upregulated	protein kinase domain containing protein, expressed
LOC_Os03g15250	Os.49495.2.S1_at	1.85	2e-05	Chromium Upregulated	lectin-like receptor kinase, putative, expressed
LOC_Os02g11930	Os.49842.1.S1_at	1.79	0.00099	Chromium Upregulated	receptor-like protein kinase precursor, putative, expressed
LOC_Os01g36790	Os.24917.1.S1_at	1.77	0.00055	Chromium Upregulated	TKL_IRAK_DUF26-lf.2 - DUF26 kinases have homology to DUF26 containing loci, expressed
LOC_Os08g34240	Os.55509.1.S1_at	1.74	0.00013	Chromium Upregulated	CAMK_KIN1/SNF1/Nim1_like.33 - CAMK includes calcium/calmodulin depedent protein kinases, expressed
LOC_Os03g03510	OsAffx.12721.1.S1_at	1.74	0.0125	Chromium Upregulated	CAMK_KIN1/SNF1/Nim1_like.15 - CAMK includes calcium/calmodulin depedent protein kinases, expressed
LOC_Os01g65650	Os.17259.1.S1_at	1.73	0.0268	Chromium Upregulated	receptor-like protein kinase HAIKU2 precursor, putative, expressed
LOC_Os07g03840	Os.11936.1.S1_at	1.69	0.0357	Chromium Upregulated	lectin-like receptor kinase, putative, expressed
LOC_Os02g05960	Os.49783.1.S1_at	1.69	0.00119	Chromium Upregulated	phytosulfokine receptor precursor, putative, expressed
LOC_Os07g35700	Os.26809.1.S1_at	1.68	0.0146	Chromium Upregulated	TKL_IRAK_DUF26-lc.4 - DUF26 kinases have homology to DUF26 containing loci, expressed
LOC_Os07g35260	Os.27098.4.S1_x_at	1.68	0.00029	Chromium Upregulated	TKL_IRAK_DUF26-lc.9 - DUF26 kinases have homology to DUF26 containing loci, expressed
LOC_Os11g34624	OsAffx.19159.1.S1_at	1.67	0.00239	Chromium Upregulated	TKL_IRAK_DUF26-lc.29 - DUF26 kinases have homology to DUF26 containing loci, expressed
LOC_Os02g04430	Os.49798.1.S1_at	1.64	0.0001	Chromium Upregulated	STRUBBELIG-RECEPTOR FAMILY 1 precursor, putative, expressed
LOC_Os12g43660	Os.53319.1.S1_at	1.63	0.00218	Chromium Upregulated	receptor-like protein kinase HAIKU2 precursor, putative, expressed
LOC_Os12g30180	Os.56248.1.S1_at	1.63	0.00015	Chromium Upregulated	protein kinase domain containing protein, expressed
LOC_Os04g41160	Os.6126.1.S1_at	1.61	4e-05	Chromium Upregulated	protein kinase, putative, expressed
LOC_Os02g34600	Os.11782.1.S1_at	1.61	2e-05	Chromium Upregulated	CAMK_CAMK_like.13 - CAMK includes calcium/calmodulin depedent protein kinases, expressed
LOC_Os02g10100	Os.56430.1.S1_at	1.61	0.0118	Chromium Upregulated	leucine-rich repeat receptor protein kinase EXS precursor, putative, expressed
LOC_Os07g48730	Os.49354.1.S1_at	1.56	0.0124	Chromium Upregulated	tyrosine protein kinase domain containing protein, putative, expressed
LOC_Os04g51030	Os.49796.1.S1_at	1.56	1e-05	Chromium Upregulated	wall-associated kinase 1, putative, expressed
LOC_Os01g47840	Os.48003.1.A1_at	1.54	0.00554	Chromium Upregulated	S-locus-like receptor protein kinase, putative, expressed
LOC_Os07g05740	OsAffx.16108.1.S1_at	1.51	0.0006	Chromium Upregulated	receptor-like protein kinase 2 precursor, putative, expressed
LOC_Os11g07100	OsAffx.18716.1.S1_at	1.49	0.00098	Chromium Upregulated	receptor-like protein kinase precursor, putative, expressed
LOC_Os03g03890	Os.56023.1.S1_at	1.48	0.00871	Chromium Upregulated	protein kinase family protein, putative, expressed
LOC_Os04g54190	Os.17555.1.S1_at	1.47	0.00059	Chromium Upregulated	cysteine-rich receptor-like protein kinase 8 precursor, putative, expressed
LOC_Os01g66610	Os.26971.1.S1_at	1.47	0.00617	Chromium Upregulated	serine/threonine-protein kinase receptor precursor, putative, expressed
LOC_Os07g35280	Os.10444.1.S1_at	1.46	0.0187	Chromium Upregulated	TKL_IRAK_DUF26-lc.1 - DUF26 kinases have homology to DUF26 containing loci, expressed
LOC_Os08g24630	Os.27296.1.A1_at	1.44	9e-05	Chromium Upregulated	protein kinase domain containing protein, expressed
LOC_Os01g57940	Os.33418.1.S1_at	1.44	0.0186	Chromium Upregulated	tyrosine protein kinase domain containing protein, putative, expressed
LOC_Os03g27280	Os.12645.1.S1_at	1.42	0.00034	Chromium Upregulated	CAMK_CAMK_like.19 - CAMK includes calcium/calmodulin depedent protein kinases, expressed
LOC_Os08g10320	Os.14862.1.S1_a_at	1.42	0.00536	Chromium Upregulated	SHR5-receptor-like kinase, putative, expressed
LOC_Os01g02770	Os.47312.1.A1_x_at	1.41	0.0268	Chromium Upregulated	resistance-related receptor-like kinase, putative, expressed
LOC_Os07g03860	Os.23507.1.A1_at	1.4	0.0003	Chromium Upregulated	lectin-like receptor kinase 7, putative, expressed
LOC_Os05g03460	Os.38599.2.A1_at	1.4	0.0159	Chromium Upregulated	protein kinase, putative, expressed
LOC_Os12g41490	Os.9468.2.A1_at	1.37	0.00318	Chromium Upregulated	cysteine-rich receptor-like protein kinase 8 precursor, putative, expressed
LOC_Os02g41580	Os.11473.1.A1_at	1.36	0.00049	Chromium Upregulated	CAMK_CAMK_like.14 - CAMK includes calcium/calmodulin depedent protein kinases, expressed
LOC_Os04g49460	Os.54481.2.S1_at	1.36	0.00085	Chromium Upregulated	protein kinase domain containing protein, expressed
LOC_Os03g29410	Os.52616.1.A1_at	1.36	0.0166	Chromium Upregulated	tyrosine protein kinase domain containing protein, putative, expressed
LOC_Os01g04450	Os.53345.1.S1_at	1.34	0.00055	Chromium Upregulated	OsWAK2 - OsWAK receptor-like cytoplasmic kinase OsWAK-RLCK, expressed
LOC_Os05g16824	Os.12686.1.S1_at	1.3	0.00014	Chromium Upregulated	SHR5-receptor-like kinase, putative, expressed
LOC_Os04g53994	Os.57529.1.S1_at	1.3	5e-05	Chromium Upregulated	kinase, putative, expressed
LOC_Os05g24010	Os.21627.1.S1_at	1.29	0.00368	Chromium Upregulated	receptor protein kinase-like, putative, expressed
LOC_Os06g05830	Os.47887.2.A1_at	1.28	0.0139	Chromium Upregulated	protein kinase domain containing protein, expressed
LOC_Os01g43350	Os.33558.1.S1_at	1.28	0.00075	Chromium Upregulated	protein kinase family protein, putative, expressed
LOC_Os02g35010	OsAffx.12356.1.S1_at	1.27	0.0234	Chromium Upregulated	STE_MEKK_ste11_MAP3K.9 - STE kinases include homologs to sterile 7, sterile 11 and sterile 20 from yeast, expressed
LOC_Os02g06930	Os.27484.2.A1_at	1.27	0.0007	Chromium Upregulated	protein kinase, putative, expressed
LOC_Os07g35290	Os.40420.1.S1_x_at	1.26	0.0115	Chromium Upregulated	TKL_IRAK_DUF26-lc.10 - DUF26 kinases have homology to DUF26 containing loci, expressed
LOC_Os01g05960	Os.32822.1.S1_at	1.25	0.00929	Chromium Upregulated	receptor kinase, putative, expressed
LOC_Os07g36544	Os.10550.1.S1_at	1.25	0.00056	Chromium Upregulated	serine/threonine-protein kinase receptor precursor, putative, expressed
LOC_Os07g03780	OsAffx.28251.1.S1_at	1.23	0.012	Chromium Upregulated	lectin-like receptor kinase, putative, expressed
LOC_Os08g28710	Os.26411.1.A1_at	1.23	0.0355	Chromium Upregulated	receptor protein kinase CRINKLY4 precursor, putative, expressed
LOC_Os07g38810	Os.17201.1.S1_at	1.22	0.00084	Chromium Upregulated	lectin receptor-type protein kinase, putative, expressed
LOC_Os01g02390	Os.1849.1.S1_at	1.22	0.0109	Chromium Upregulated	protein kinase domain containing protein, expressed
LOC_Os11g36180	OsAffx.31320.1.S1_at	1.22	0.0402	Chromium Upregulated	receptor kinase, putative, expressed
LOC_Os01g02580	OsAffx.10882.2.S1_x_at	1.21	0.016	Chromium Upregulated	protein kinase domain containing protein, expressed
LOC_Os03g02980	Os.18211.1.S1_at	1.2	0.00037	Chromium Upregulated	CAMK_CAMK_like_ULKh_APGy.1 - CAMK includes calcium/calmodulin depedent protein kinases, expressed
LOC_Os07g03790	OsAffx.28252.1.S1_at	1.2	0.00734	Chromium Upregulated	lectin-like receptor kinase 7, putative, expressed
LOC_Os02g40200	Os.52563.2.S1_x_at	1.2	0.00035	Chromium Upregulated	receptor-like protein kinase precursor, putative, expressed
LOC_Os07g49470	Os.53368.1.S1_at	1.19	0.00015	Chromium Upregulated	protein kinase APK1B, chloroplast precursor, putative, expressed
LOC_Os10g02720	OsAffx.8557.1.S1_at	1.19	0.0214	Chromium Upregulated	OsWAK99 - OsWAK receptor-like protein kinase, expressed
LOC_Os07g38800	Os.12660.1.S2_at	1.18	0.00099	Chromium Upregulated	lectin-like receptor kinase, putative, expressed
LOC_Os03g53880	Os.27760.1.S1_at	1.17	0.0327	Chromium Upregulated	serine/threonine-protein kinase TOUSLED, putative, expressed
LOC_Os07g04010	OsAffx.28256.1.S1_at	1.16	0.012	Chromium Upregulated	lectin-like receptor kinase, putative, expressed
LOC_Os01g04480	OsAffx.10907.1.S1_at	1.16	0.00224	Chromium Upregulated	expressed protein
LOC_Os09g29510	OsAffx.30080.1.S1_at	1.16	0.00087	Chromium Upregulated	OsWAK80 - OsWAK receptor-like protein kinase, expressed
LOC_Os01g02460	OsAffx.23090.4.S1_x_at	1.13	0.00888	Chromium Upregulated	receptor kinase LRK10, putative, expressed
LOC_Os01g10900	Os.33454.1.S1_at	1.13	0.00937	Chromium Upregulated	MRH1, putative, expressed
LOC_Os07g09610	Os.49641.1.S1_at	1.1	0.00419	Chromium Upregulated	CAMK_KIN1/SNF1/Nim1_like_AMPKh.1 - CAMK includes calcium/calmodulin depedent protein kinases, expressed
LOC_Os11g34610	OsAffx.19158.1.S1_at	1.1	0.0191	Chromium Upregulated	TKL_IRAK_DUF26-lc.28 - DUF26 kinases have homology to DUF26 containing loci, expressed
LOC_Os01g02610	OsAffx.26617.2.S1_x_at	1.1	0.0217	Chromium Upregulated	protein kinase domain containing protein, expressed
LOC_Os01g72990	Os.15212.1.A1_a_at	1.1	0.00116	Chromium Upregulated	expressed protein
LOC_Os09g37834	OsAffx.18038.1.S1_at	1.09	0.048	Chromium Upregulated	serine/threonine-protein kinase receptor precursor, putative, expressed
LOC_Os04g52630	Os.52059.1.S1_at	1.08	0.00127	Chromium Upregulated	leucine-rich repeat-containing protein kinase family protein, putative, expressed
LOC_Os01g21970	Os.9394.1.S1_at	1.07	0.00083	Chromium Upregulated	protein kinase, putative, expressed
LOC_Os01g41730	Os.37007.1.S1_at	1.06	0.00275	Chromium Upregulated	serine/threonine-protein kinase, putative, expressed
LOC_Os07g47950	OsAffx.16758.1.S1_at	1.06	0.03	Chromium Upregulated	expressed protein
LOC_Os11g47180	OsAffx.31524.1.S1_at	1.05	0.0114	Chromium Upregulated	receptor-like protein kinase 2 precursor, putative, expressed
LOC_Os09g09500	OsAffx.29778.1.S1_at	1.04	0.0347	Chromium Upregulated	lectin-like receptor kinase, putative, expressed
LOC_Os06g40030	Os.8136.1.A1_at	1.03	0.0323	Chromium Upregulated	S-locus-like receptor protein kinase, putative, expressed
LOC_Os09g38850	Os.25404.1.A1_at	1.03	0.00893	Chromium Upregulated	OsWAK91 - OsWAK receptor-like protein kinase, expressed
LOC_Os05g47770	OsAffx.27357.1.S1_at	1.03	0.00568	Chromium Upregulated	serine/threonine-protein kinase At1g18390 precursor, putative, expressed
LOC_Os07g48090	Os.17787.1.S1_at	1.02	0.025	Chromium Upregulated	CAMK_KIN1/SNF1/Nim1_like.30 - CAMK includes calcium/calmodulin depedent protein kinases, expressed
LOC_Os01g04580	Os.6149.1.S1_at	1.02	0.0005	Chromium Upregulated	Ser/Thr protein kinase, putative, expressed
LOC_Os03g18370	Os.51213.1.S1_at	-1	0.00062	Chromium Downregulated	MRH1, putative, expressed
LOC_Os11g02240	Os.1310.1.S1_a_at	-1.01	0.00617	Chromium Downregulated	CAMK_KIN1/SNF1/Nim1_like.4 - CAMK includes calcium/calmodulin depedent protein kinases, expressed
LOC_Os11g36190	Os.54389.1.S1_at	-1.01	0.0115	Chromium Downregulated	receptor kinase, putative, expressed
LOC_Os03g12250	Os.21812.2.S1_a_at	-1.02	0.00125	Chromium Downregulated	atypical receptor-like kinase MARK, putative, expressed
LOC_Os04g52640	Os.27084.1.A2_at	-1.02	0.0492	Chromium Downregulated	SHR5-receptor-like kinase, putative, expressed
LOC_Os04g57630	Os.49680.1.S1_at	-1.02	0.0103	Chromium Downregulated	phytosulfokine receptor precursor, putative, expressed
LOC_Os12g19290	OsAffx.19745.1.S1_at	-1.03	0.0017	Chromium Downregulated	AGC_AGC_other_NDRh_TRCd.4 - ACG kinases include homologs to PKA, PKG and PKC, expressed
LOC_Os11g45280	OsAffx.19386.1.S1_at	-1.03	0.0006	Chromium Downregulated	protein kinase family protein, putative, expressed
LOC_Os11g17080	Os.52734.1.S1_at	-1.04	0.0463	Chromium Downregulated	OsMPK15 - Putative MAPK based on amino acid sequence homology, expressed
LOC_Os03g62500	Os.18526.1.S1_at	-1.04	0.0174	Chromium Downregulated	CGMC_GSK.5 - CGMC includes CDA, MAPK, GSK3, and CLKC kinases, expressed
LOC_Os03g16010	Os.10798.1.S1_at	-1.04	0.0394	Chromium Downregulated	BRASSINOSTEROID INSENSITIVE 1-associated receptor kinase 1 precursor, putative, expressed
LOC_Os01g52640	Os.27322.3.S1_x_at	-1.04	0.00096	Chromium Downregulated	suppressor of phythchrome A, putative, expressed
LOC_Os04g52860	Os.48708.1.S1_at	-1.05	0.00388	Chromium Downregulated	TKL_IRAK_CrRLK1L-1.9 - The CrRLK1L-1 subfamily has homology to the CrRLK1L homolog, expressed
LOC_Os10g25090	Os.46690.1.S1_x_at	-1.05	0.0003	Chromium Downregulated	STRUBBELIG-RECEPTOR FAMILY 6 precursor, putative, expressed
LOC_Os04g38910	Os.50356.1.A1_at	-1.06	0.00282	Chromium Downregulated	atypical receptor-like kinase MARK, putative, expressed
LOC_Os09g36180	Os.49939.1.S1_at	-1.06	0.0303	Chromium Downregulated	glycosyl transferase family 8 protein, expressed
LOC_Os11g01740	Os.12549.1.S1_s_at	-1.07	0.00386	Chromium Downregulated	serine/threonine-protein kinase, putative, expressed
LOC_Os05g16360	OsAffx.26921.1.S1_at	-1.07	0.0483	Chromium Downregulated	expressed protein
LOC_Os04g59450	Os.9298.1.S1_at	-1.08	0.00016	Chromium Downregulated	CAMK_CAMK_like.28 - CAMK includes calcium/calmodulin depedent protein kinases, expressed
LOC_Os02g43740	Os.54104.1.S1_at	-1.09	0.0341	Chromium Downregulated	AGC_PVPK_like_kin82y.6 - ACG kinases include homologs to PKA, PKG and PKC, expressed
LOC_Os04g43490	Os.8244.1.S1_at	-1.09	0.00035	Chromium Downregulated	CK1_CaseinKinase_1.7 - CK1 includes the casein kinase 1 kinases, expressed
LOC_Os01g01740	Os.40425.1.A1_x_at	-1.09	0.00017	Chromium Downregulated	protein kinase domain containing protein, expressed
LOC_Os02g52850	Os.53369.1.S1_at	-1.1	0.00142	Chromium Downregulated	receptor-like protein kinase like protein, putative, expressed
LOC_Os05g40270	Os.8786.4.S1_x_at	-1.12	0.00161	Chromium Downregulated	expressed protein
LOC_Os06g23190	Os.54459.1.S1_at	-1.13	0.0174	Chromium Downregulated	receptor-like protein kinase 5 precursor, putative, expressed
LOC_Os01g19160	OsAffx.23302.1.S1_x_at	-1.13	0.00023	Chromium Downregulated	protein kinase domain containing protein, expressed
LOC_Os06g38970	OsAffx.5056.1.S1_x_at	-1.14	0.00101	Chromium Downregulated	expressed protein
LOC_Os02g35760	Os.53416.1.S1_at	-1.14	0.0143	Chromium Downregulated	STRUBBELIG-RECEPTOR FAMILY 7 precursor, putative, expressed
LOC_Os07g31210	Os.44009.1.S1_at	-1.14	0.00102	Chromium Downregulated	OsWAK70 - OsWAK receptor-like cytoplasmic kinase OsWAK-RLCK, expressed
LOC_Os10g41290	Os.46554.2.S1_x_at	-1.15	0.00024	Chromium Downregulated	AGC_PVPK_like_kin82y.17 - ACG kinases include homologs to PKA, PKG and PKC, expressed
LOC_Os07g42770	Os.12643.1.S1_a_at	-1.15	0.00635	Chromium Downregulated	CAMK_CAMK_like.35 - CAMK includes calcium/calmodulin depedent protein kinases, expressed
LOC_Os07g38070	Os.27184.1.S1_at	-1.15	0.00058	Chromium Downregulated	protein kinase, putative, expressed
LOC_Os10g40060	Os.46130.1.S1_a_at	-1.15	0.00236	Chromium Downregulated	protein kinase, putative, expressed
LOC_Os06g05070	Os.3581.1.A1_at	-1.15	0.0158	Chromium Downregulated	protein kinase domain containing protein, expressed
LOC_Os02g02140	Os.50672.1.S2_x_at	-1.16	0.0003	Chromium Downregulated	receptor protein kinase CLAVATA1 precursor, putative, expressed
LOC_Os03g03880	Os.49020.1.A1_at	-1.16	0.0163	Chromium Downregulated	protein kinase, putative, expressed
LOC_Os02g58520	Os.24128.1.A1_at	-1.17	0.00016	Chromium Downregulated	CAMK_CAMK_like.16 - CAMK includes calcium/calmodulin depedent protein kinases, expressed
LOC_Os06g47700	Os.11785.1.S1_at	-1.17	7e-05	Chromium Downregulated	serine/threonine-protein kinase BRI1-like 2 precursor, putative, expressed
LOC_Os01g26174	Os.33851.3.A1_x_at	-1.18	0.00181	Chromium Downregulated	OsWAK5 - OsWAK receptor-like protein kinase, expressed
LOC_Os03g22050	Os.8095.1.S2_at	-1.19	0.00074	Chromium Downregulated	CAMK_KIN1/SNF1/Nim1_like.16 - CAMK includes calcium/calmodulin depedent protein kinases, expressed
LOC_Os04g56530	Os.11626.1.S1_at	-1.19	0.00024	Chromium Downregulated	STE_MEKK_ste11_MAP3K.1 - STE kinases include homologs to sterile 7, sterile 11 and sterile 20 from yeast, expressed
LOC_Os04g52590	Os.18323.1.S1_at	-1.19	0.00192	Chromium Downregulated	protein kinase domain containing protein, expressed
LOC_Os12g14610	OsAffx.19669.1.S1_at	-1.19	0.0152	Chromium Downregulated	cysteine-rich receptor-like protein kinase 32 precursor, putative, expressed
LOC_Os01g67160	Os.12638.1.S1_at	-1.2	0.00389	Chromium Downregulated	cyclin-dependent kinase B1-1, putative, expressed
LOC_Os04g34320	OsAffx.26323.1.A1_at	-1.2	0.00622	Chromium Downregulated	S-domain receptor-like protein kinase, putative, expressed
LOC_Os07g43350	Os.32679.1.S1_at	-1.21	7e-05	Chromium Downregulated	expressed protein
LOC_Os04g45730	Os.48817.1.A1_at	-1.21	0.00774	Chromium Downregulated	protein kinase domain containing protein, expressed
LOC_Os06g06940	OsAffx.27482.1.S1_at	-1.21	0.0158	Chromium Downregulated	S-locus-like receptor protein kinase, putative, expressed
LOC_Os02g46750	Os.27694.1.S1_at	-1.21	0.0111	Chromium Downregulated	expressed protein
LOC_Os05g41090	Os.53033.1.S1_at	-1.22	0.0006	Chromium Downregulated	CAMK_CAMK_like_CG18020d.1 - CAMK includes calcium/calmodulin depedent protein kinases, expressed
LOC_Os05g04550	Os.50890.1.S1_at	-1.22	0.00255	Chromium Downregulated	CAMK_KIN1/SNF1/Nim1_like.3 - CAMK includes calcium/calmodulin depedent protein kinases, expressed
LOC_Os03g22700	Os.53969.1.S1_at	-1.22	0.0261	Chromium Downregulated	cyclin-dependent kinase C-2, putative, expressed
LOC_Os04g58910	Os.15783.1.S1_at	-1.22	0.00023	Chromium Downregulated	receptor protein kinase TMK1 precursor, putative, expressed
LOC_Os12g44320	OsAffx.20117.1.S1_s_at	-1.22	0.00017	Chromium Downregulated	carbohydrate binding protein, putative, expressed
LOC_Os07g35810	Os.12664.1.S1_at	-1.24	0.00028	Chromium Downregulated	TKL_IRAK_DUF26-ld.6 - DUF26 kinases have homology to DUF26 containing loci, expressed
LOC_Os01g60330	OsAffx.9457.1.S1_at	-1.24	0.00014	Chromium Downregulated	inactive receptor kinase At2g26730 precursor, putative, expressed
LOC_Os11g40430	OsAffx.31406.1.S1_at	-1.24	0.00334	Chromium Downregulated	wall-associated receptor kinase-like 2 precursor, putative, expressed
LOC_Os01g15480	Os.501.1.S1_at	-1.24	0.00349	Chromium Downregulated	EMB3013, putative, expressed
LOC_Os06g42800	Os.49369.1.S1_at	-1.26	0.0252	Chromium Downregulated	STRUBBELIG-RECEPTOR FAMILY 8 precursor, putative, expressed
LOC_Os03g53410	Os.12223.2.S1_at	-1.26	0.00106	Chromium Downregulated	protein kinase domain containing protein, expressed
LOC_Os04g43710	Os.18633.1.S1_at	-1.27	0.034	Chromium Downregulated	CAMK_CAMK_like.3 - CAMK includes calcium/calmodulin depedent protein kinases, expressed
LOC_Os01g48040	Os.41763.1.S1_at	-1.27	0.023	Chromium Downregulated	S-locus-like receptor protein kinase, putative, expressed
LOC_Os07g04130	OsAffx.16075.1.S1_s_at	-1.28	0.00418	Chromium Downregulated	expressed protein
LOC_Os11g36160	Os.26792.1.S1_at	-1.28	0.0004	Chromium Downregulated	receptor-like protein kinase 2 precursor, putative, expressed
LOC_Os02g47220	Os.12650.2.S1_a_at	-1.3	0.00012	Chromium Downregulated	CPuORF20 - conserved peptide uORF-containing transcript, expressed
LOC_Os01g12390	Os.28972.1.S1_at	-1.3	9e-05	Chromium Downregulated	inactive receptor kinase At2g26730 precursor, putative, expressed
LOC_Os09g30190	OsAffx.30096.1.S1_x_at	-1.3	5e-05	Chromium Downregulated	receptor-like protein kinase 2 precursor, putative, expressed
LOC_Os08g15060	Os.16807.1.S1_at	-1.32	0.00048	Chromium Downregulated	ATP binding protein, putative, expressed
LOC_Os02g36570	Os.11616.1.S1_at	-1.32	0.0005	Chromium Downregulated	ABC1 family domain containing protein, putative, expressed
LOC_Os02g43290	Os.18692.1.S1_at	-1.33	8e-05	Chromium Downregulated	protein kinase domain containing protein, expressed
LOC_Os04g48760	OsAffx.14332.1.S1_x_at	-1.34	0.00015	Chromium Downregulated	leucine-rich repeat family protein, putative, expressed
LOC_Os05g07740	OsAffx.14583.1.S1_at	-1.35	0.00181	Chromium Downregulated	receptor-like protein kinase 2 precursor, putative, expressed
LOC_Os07g04190	Os.49690.1.S1_s_at	-1.35	0.0474	Chromium Downregulated	receptor protein kinase CLAVATA1 precursor, putative, expressed
LOC_Os03g18630	OsAffx.12923.1.S1_x_at	-1.36	0.00012	Chromium Downregulated	receptor-like kinase RHG1, putative, expressed
LOC_Os03g03570	Os.32644.1.S1_at	-1.36	0.00041	Chromium Downregulated	leucine-rich repeat transmembrane protein kinase, putative, expressed
LOC_Os05g36960	Os.53685.1.S1_at	-1.36	0.00506	Chromium Downregulated	protein kinase, putative, expressed
LOC_Os05g16430	Os.27474.1.S1_at	-1.37	0.00041	Chromium Downregulated	SHR5-receptor-like kinase, putative, expressed
LOC_Os07g31500	Os.11234.1.S1_x_at	-1.37	5e-05	Chromium Downregulated	leucine-rich repeat receptor protein kinase EXS precursor, putative, expressed
LOC_Os03g03410	Os.17794.1.S1_at	-1.37	0.00043	Chromium Downregulated	serine/threonine-protein kinase, putative, expressed
LOC_Os04g58700	Os.10107.1.S1_at	-1.38	0.00063	Chromium Downregulated	expressed protein
LOC_Os05g44940	OsAffx.15106.1.S1_at	-1.39	0.0308	Chromium Downregulated	protein kinase domain containing protein, expressed
LOC_Os09g20970	OsAffx.17811.1.S1_x_at	-1.39	0.0353	Chromium Downregulated	receptor kinase, putative, expressed
LOC_Os01g56330	Os.32267.1.S1_at	-1.4	5e-05	Chromium Downregulated	TKL_IRAK_CrRLK1L-1.5 - The CrRLK1L-1 subfamily has homology to the CrRLK1L homolog, expressed
LOC_Os04g54130	OsAffx.26596.1.S1_at	-1.41	0.0008	Chromium Downregulated	TKL_IRAK_DUF26-ld.1 - DUF26 kinases have homology to DUF26 containing loci, expressed
LOC_Os05g11730	Os.21185.1.S1_at	-1.42	0.00987	Chromium Downregulated	CGMC_GSK.7 - CGMC includes CDA, MAPK, GSK3, and CLKC kinases, expressed
LOC_Os07g35410	Os.26816.2.S1_s_at	-1.42	0.00019	Chromium Downregulated	TKL_IRAK_DUF26-lc.18 - DUF26 kinases have homology to DUF26 containing loci, expressed
LOC_Os11g14050	OsAffx.30969.1.S1_at	-1.42	0.0071	Chromium Downregulated	leucine-rich repeat family protein, putative, expressed
LOC_Os03g56180	OsAffx.13504.1.S1_at	-1.45	0.0414	Chromium Downregulated	legume lectins beta domain containing protein, expressed
LOC_Os01g41870	Os.46049.1.S1_at	-1.45	0.00385	Chromium Downregulated	protein kinase, putative, expressed
LOC_Os01g21960	OsAffx.10685.1.S1_x_at	-1.45	0.0361	Chromium Downregulated	serine/threonine-protein kinase, putative, expressed
LOC_Os05g41950	Os.53156.1.S1_at	-1.45	0.0121	Chromium Downregulated	protein kinase, putative, expressed
LOC_Os07g31250	Os.35935.2.S1_at	-1.45	0.00019	Chromium Downregulated	OsWAK69 - OsWAK receptor-like cytoplasmic kinase OsWAK-RLCK, expressed
LOC_Os08g40280	Os.56331.1.S1_at	-1.47	0.00022	Chromium Downregulated	lectin-like protein kinase, putative, expressed
LOC_Os06g45350	Os.49391.1.S1_at	-1.47	0.00129	Chromium Downregulated	protein kinase domain containing protein, expressed
LOC_Os12g24550	Os.24564.1.A1_at	-1.49	0.003	Chromium Downregulated	expressed protein
LOC_Os01g02320	Os.34013.2.S1_x_at	-1.5	0.00114	Chromium Downregulated	protein kinase domain containing protein, expressed
LOC_Os07g07230	Os.38580.1.S1_at	-1.51	0.0125	Chromium Downregulated	protein kinase, putative, expressed
LOC_Os04g01320	Os.54385.1.S1_at	-1.51	0.00034	Chromium Downregulated	serine/threonine-protein kinase receptor precursor, putative, expressed
LOC_Os10g03480	OsAffx.30257.1.S1_at	-1.52	0.00095	Chromium Downregulated	cyclin-dependent kinase G-1, putative, expressed
LOC_Os11g40400	OsAffx.19274.1.S1_at	-1.52	0.0248	Chromium Downregulated	protein kinase, putative, expressed
LOC_Os10g42110	Os.46089.1.S1_at	-1.52	0.0268	Chromium Downregulated	protein kinase family protein, putative, expressed
LOC_Os09g37840	OsAffx.30180.1.S1_at	-1.53	0.00337	Chromium Downregulated	carbohydrate binding protein, putative, expressed
LOC_Os12g42020	Os.54625.1.S1_at	-1.55	0.00443	Chromium Downregulated	AGC_PVPK_like_kin82y.20 - ACG kinases include homologs to PKA, PKG and PKC, expressed
LOC_Os05g49140	Os.11617.1.S1_at	-1.55	0.0023	Chromium Downregulated	CGMC_MAPKCMGC_2.8 - CGMC includes CDA, MAPK, GSK3, and CLKC kinases, expressed
LOC_Os07g43570	Os.6898.1.S1_at	-1.57	0.00015	Chromium Downregulated	TKL_IRAK_DUF26-lc.25 - DUF26 kinases have homology to DUF26 containing loci, expressed
LOC_Os01g39600	Os.45953.1.S1_at	-1.58	0.0264	Chromium Downregulated	expressed protein
LOC_Os03g56270	Os.6210.1.S1_at	-1.6	0.0376	Chromium Downregulated	receptor protein kinase CLAVATA1 precursor, putative, expressed
LOC_Os07g32480	Os.24858.1.S1_at	-1.6	0.00029	Chromium Downregulated	mitotic checkpoint serine/threonine-protein kinase BUB1, putative, expressed
LOC_Os09g18010	OsAffx.29906.1.S1_at	-1.61	0.00981	Chromium Downregulated	expressed protein
LOC_Os03g50810	Os.4149.2.S1_x_at	-1.61	0.0029	Chromium Downregulated	receptor protein kinase TMK1 precursor, putative, expressed
LOC_Os11g12530	Os.49784.1.S1_at	-1.61	1e-05	Chromium Downregulated	receptor-like protein kinase 5 precursor, putative, expressed
LOC_Os04g23890	Os.12679.1.A1_a_at	-1.62	0.00148	Chromium Downregulated	AGC_PVPK_like_kin82y.10 - ACG kinases include homologs to PKA, PKG and PKC, expressed
LOC_Os05g11750	Os.48931.2.S1_at	-1.63	0.0372	Chromium Downregulated	protein kinase, putative, expressed
LOC_Os03g35600	Os.24924.1.S1_at	-1.64	0.00675	Chromium Downregulated	serine/threonine-protein kinase receptor precursor, putative, expressed
LOC_Os08g10070	Os.27059.1.S1_at	-1.65	8e-05	Chromium Downregulated	protein kinase, putative, expressed
LOC_Os03g02190	Os.50750.1.S1_at	-1.65	0.00219	Chromium Downregulated	protein kinase domain containing protein, expressed
LOC_Os03g55210	OsAffx.25717.1.S1_at	-1.68	0.00073	Chromium Downregulated	TKL_IRAK_CrRLK1L-1.1 - The CrRLK1L-1 subfamily has homology to the CrRLK1L homolog, expressed
LOC_Os03g43590	Os.10813.1.S1_at	-1.7	0.00367	Chromium Downregulated	LSTK-1-like kinase, putative, expressed
LOC_Os06g22810	Os.18972.1.S1_at	-1.71	0.00173	Chromium Downregulated	TKL_IRAK_CrRLK1L-1.14 - The CrRLK1L-1 subfamily has homology to the CrRLK1L homolog, expressed
LOC_Os01g64490	Os.5832.1.S1_at	-1.72	0.00016	Chromium Downregulated	protein kinase domain containing protein, expressed
LOC_Os01g60060	OsAffx.21650.1.S1_x_at	-1.74	0.0168	Chromium Downregulated	leucine-rich repeat family protein, putative, expressed
LOC_Os04g43020	OsAffx.26438.1.S1_x_at	-1.76	0.00656	Chromium Downregulated	protein kinase, putative, expressed
LOC_Os10g38920	Os.14197.1.S1_at	-1.79	0.00348	Chromium Downregulated	protein kinase domain containing protein, expressed
LOC_Os03g60810	Os.44937.1.S1_at	-1.81	0.00319	Chromium Downregulated	lectin-like receptor kinase, putative, expressed
LOC_Os01g63280	Os.18739.1.S1_at	-1.82	0.00316	Chromium Downregulated	tyrosine protein kinase domain containing protein, putative, expressed
LOC_Os08g32600	Os.32734.1.S1_at	-1.87	0.00119	Chromium Downregulated	STE_MEKK_ste11_MAP3K.21 - STE kinases include homologs to sterile 7, sterile 11 and sterile 20 from yeast, expressed
LOC_Os05g38770	Os.49683.1.S1_at	-1.87	0.00818	Chromium Downregulated	protein kinase APK1B, chloroplast precursor, putative, expressed
LOC_Os03g14710	OsAffx.12863.1.S1_s_at	-1.87	0.0256	Chromium Downregulated	protein kinase, putative, expressed
LOC_Os01g66860	Os.37969.2.S1_at	-1.88	0.00989	Chromium Downregulated	serine/threonine protein kinase, putative, expressed
LOC_Os05g50120	Os.34647.1.S1_at	-1.89	3e-05	Chromium Downregulated	CGMC_MAPKCMGC_2.3 - CGMC includes CDA, MAPK, GSK3, and CLKC kinases, expressed
LOC_Os05g32170	Os.24008.1.S2_at	-1.9	0.00269	Chromium Downregulated	TKL_IRAK_CR4L.5 - The CR4L subfamily has homology with Crinkly4, expressed
LOC_Os02g04240	OsAffx.24094.1.S1_at	-1.9	0.00125	Chromium Downregulated	wee1-like protein kinase, putative, expressed
LOC_Os06g04370	Os.54353.1.S1_at	-1.91	0.00877	Chromium Downregulated	expressed protein
LOC_Os09g16950	Os.26900.1.A1_at	-1.92	0.00196	Chromium Downregulated	cysteine-rich receptor-like protein kinase 25 precursor, putative, expressed
LOC_Os04g41510	OsAffx.26416.1.S1_at	-1.92	0.00019	Chromium Downregulated	serine/threonine-protein kinase GCN2, putative, expressed
LOC_Os08g38320	Os.8660.1.S1_at	-1.94	0.0058	Chromium Downregulated	AGC_PVPK_like_kin82y.14 - ACG kinases include homologs to PKA, PKG and PKC, expressed
LOC_Os01g44110	Os.35858.1.S1_at	-1.94	0.00056	Chromium Downregulated	serine/threonine-protein kinase, putative, expressed
LOC_Os06g17490	Os.52453.1.S1_at	-1.96	0.00339	Chromium Downregulated	expressed protein
LOC_Os10g21090	Os.54233.1.S1_at	-1.96	0.0241	Chromium Downregulated	ATP binding protein, putative, expressed
LOC_Os08g18920	Os.9800.1.S1_at	-1.98	4e-05	Chromium Downregulated	protein kinase domain containing protein, expressed
LOC_Os01g52050	Os.15135.1.S1_at	-2	0.0297	Chromium Downregulated	systemin receptor SR160 precursor, putative, expressed
LOC_Os05g40050	OsAffx.27250.2.S1_at	-2.01	0.0321	Chromium Downregulated	receptor-like protein kinase 2 precursor, putative, expressed
LOC_Os08g40170	Os.5060.1.S1_at	-2.02	0.00669	Chromium Downregulated	cyclin-dependent kinase B2-1, putative, expressed
LOC_Os11g02830	Os.12636.1.S1_at	-2.02	0.00091	Chromium Downregulated	protein kinase domain containing protein, expressed
LOC_Os10g17910	OsAffx.18277.1.S1_at	-2.04	0.00141	Chromium Downregulated	OsWAK114 - OsWAK receptor-like cytoplasmic kinase OsWAK-RLCK, expressed
LOC_Os08g08140	Os.50612.1.A1_at	-2.11	0.0224	Chromium Downregulated	receptor-like kinase, putative, expressed
LOC_Os01g07560	OsAffx.23150.1.S1_at	-2.12	0.00642	Chromium Downregulated	receptor-like protein kinase 2 precursor, putative, expressed
LOC_Os02g48200	Os.55056.1.A1_at	-2.15	2e-05	Chromium Downregulated	lectin-like protein kinase, putative, expressed
LOC_Os11g01620	Os.47316.2.S1_at	-2.16	0.0267	Chromium Downregulated	inactive receptor kinase At2g26730 precursor, putative, expressed
LOC_Os09g38800	OsAffx.30194.2.S1_at	-2.16	0.0144	Chromium Downregulated	OsWAK88 - OsWAK pseudogene, expressed
LOC_Os11g35274	OsAffx.19171.1.S1_s_at	-2.16	0.00021	Chromium Downregulated	protein kinase domain containing protein, expressed
LOC_Os01g47900	Os.41771.1.S1_at	-2.18	9e-05	Chromium Downregulated	S-locus-like receptor protein kinase, putative, expressed
LOC_Os06g45630	Os.56488.1.S1_at	-2.21	0.00158	Chromium Downregulated	expressed protein
LOC_Os08g02440	Os.52478.1.S1_at	-2.22	0.00807	Chromium Downregulated	expressed protein
LOC_Os04g34330	OsAffx.14131.1.S1_at	-2.26	0.00742	Chromium Downregulated	serine/threonine-protein kinase receptor precursor, putative, expressed
LOC_Os05g26820	Os.49675.1.S1_at	-2.27	0.00076	Chromium Downregulated	CAMK_KIN1/SNF1/Nim1_like.20 - CAMK includes calcium/calmodulin depedent protein kinases, expressed
LOC_Os01g47470	Os.33575.1.S1_at	-2.27	1e-05	Chromium Downregulated	serine/threonine-protein kinase, putative, expressed
LOC_Os06g48980	Os.53495.1.S1_at	-2.29	0.00977	Chromium Downregulated	protein kinase APK1B, chloroplast precursor, putative, expressed
LOC_Os09g07730	OsAffx.29752.1.A1_at	-2.3	5e-05	Chromium Downregulated	expressed protein
LOC_Os05g07420	Os.26941.1.A1_at	-2.3	0	Chromium Downregulated	S-domain receptor-like protein kinase, putative, expressed
LOC_Os09g38840	OsAffx.30194.1.S1_x_at	-2.3	0.0364	Chromium Downregulated	OsWAK90 - OsWAK receptor-like protein kinase, expressed
LOC_Os07g14490	OsAffx.30223.2.S1_at	-2.3	4e-05	Chromium Downregulated	OsWAK68 - OsWAK pseudogene, expressed
LOC_Os04g23700	OsAffx.26118.2.S1_at	-2.32	0.00822	Chromium Downregulated	lectin protein kinase family protein, putative, expressed
LOC_Os10g41390	Os.46804.1.S1_at	-2.32	0.00017	Chromium Downregulated	protein kinase domain containing protein, expressed
LOC_Os02g34430	Os.52830.1.S1_at	-2.33	2e-05	Chromium Downregulated	serine/threonine-protein kinase, putative, expressed
LOC_Os10g20160	OsAffx.30458.1.S1_at	-2.33	0.00164	Chromium Downregulated	serine/threonine-protein kinase receptor precursor, putative, expressed
LOC_Os02g56370	OsAffx.18050.2.S1_at	-2.38	0.00059	Chromium Downregulated	OsWAK20 - OsWAK receptor-like protein kinase, expressed
LOC_Os04g01874	Os.52257.1.S1_at	-2.39	1e-05	Chromium Downregulated	protein kinase, putative, expressed
LOC_Os09g38700	Os.53664.1.S1_s_at	-2.4	0.03	Chromium Downregulated	STRUBBELIG-RECEPTOR FAMILY 5 precursor, putative, expressed
LOC_Os04g04330	Os.49861.1.S1_at	-2.44	0.0166	Chromium Downregulated	receptor-like protein kinase 2 precursor, putative, expressed
LOC_Os12g05394	Os.50606.1.S1_at	-2.46	0.00658	Chromium Downregulated	protein kinase, putative, expressed
LOC_Os01g59560	OsAffx.985.3.S1_x_at	-2.49	0.00084	Chromium Downregulated	protein kinase domain containing protein, expressed
LOC_Os05g25540	Os.54960.1.S1_at	-2.51	0.00219	Chromium Downregulated	STRUBBELIG-RECEPTOR FAMILY 6 precursor, putative, expressed
LOC_Os01g09580	Os.613.1.S1_a_at	-2.54	0.00361	Chromium Downregulated	CAMK_CAMK_like_Aur_like.1 - CAMK includes calcium/calmodulin depedent protein kinases, expressed
LOC_Os04g42740	OsAffx.26434.1.S1_at	-2.56	0.00024	Chromium Downregulated	serine/threonine-protein kinase receptor precursor, putative, expressed
LOC_Os05g40180	Os.51130.1.S1_at	-2.57	0.00079	Chromium Downregulated	serine/threonine-protein kinase stt7, chloroplast precursor, putative, expressed
LOC_Os04g29960	Os.24971.1.A1_s_at	-2.68	9e-05	Chromium Downregulated	OsWAK43 - OsWAK receptor-like protein kinase, expressed
LOC_Os03g28300	Os.14381.1.S1_at	-2.7	0.00068	Chromium Downregulated	protein kinase domain containing protein, expressed
LOC_Os01g59570	Os.18744.1.S1_at	-2.72	0.00507	Chromium Downregulated	senescence-induced receptor-like serine/threonine-protein kinase precursor, putative, expressed
LOC_Os10g05400	OsAffx.30295.1.S1_at	-2.72	0.00436	Chromium Downregulated	OsWAK102 - OsWAK receptor-like cytoplasmic kinase OsWAK-RLCK, expressed
LOC_Os04g23720	OsAffx.26118.1.S1_at	-2.73	1e-05	Chromium Downregulated	lectin protein kinase family protein, putative, expressed
LOC_Os05g40200	Os.48975.1.S1_at	-2.76	0	Chromium Downregulated	inactive receptor kinase At2g26730 precursor, putative, expressed
LOC_Os12g41090	OsAffx.20067.1.S1_s_at	-2.79	0.0008	Chromium Downregulated	CAMK_KIN1/SNF1/Nim1_like.38 - CAMK includes calcium/calmodulin depedent protein kinases, expressed
LOC_Os03g12150	Os.15087.1.S1_at	-2.81	0.00143	Chromium Downregulated	serine/threonine-protein kinase receptor precursor, putative, expressed
LOC_Os04g52780	Os.50342.1.S1_at	-2.86	0.0216	Chromium Downregulated	leucine-rich repeat receptor protein kinase EXS precursor, putative, expressed
LOC_Os08g38560	Os.7659.1.S1_s_at	-2.91	1e-05	Chromium Downregulated	receptor-like protein kinase 2 precursor, putative, expressed
LOC_Os05g14220	OsAffx.26878.1.S1_at	-2.94	0.00096	Chromium Downregulated	tyrosine protein kinase domain containing protein, putative, expressed
LOC_Os01g72700	Os.43021.1.S1_at	-2.94	0.0358	Chromium Downregulated	expressed protein
LOC_Os06g38990	Os.51310.1.S1_at	-2.95	0.0364	Chromium Downregulated	receptor-like protein kinase 2 precursor, putative, expressed
LOC_Os07g43560	Os.27650.1.S1_at	-3	3e-05	Chromium Downregulated	TKL_IRAK_DUF26-lc.24 - DUF26 kinases have homology to DUF26 containing loci, expressed
LOC_Os04g34270	Os.49208.1.S1_at	-3.01	0.00064	Chromium Downregulated	serine/threonine-protein kinase receptor precursor, putative, expressed
LOC_Os11g01140	Os.8642.4.S1_x_at	-3.08	0	Chromium Downregulated	AGC_PVPK_like_kin82y.18 - ACG kinases include homologs to PKA, PKG and PKC, expressed
LOC_Os01g59550	OsAffx.985.7.S1_x_at	-3.19	0.0008	Chromium Downregulated	senescence-induced receptor-like serine/threonine-protein kinase precursor, putative, expressed
LOC_Os02g17910	Os.17563.1.S1_at	-3.5	0.00049	Chromium Downregulated	CK1_CaseinKinase_1.4 - CK1 includes the casein kinase 1 kinases, expressed
LOC_Os11g11780	Os.51246.1.S1_at	-3.53	1e-05	Chromium Downregulated	cysteine-rich receptor-like protein kinase 21 precursor, putative, expressed
LOC_Os05g44970	OsAffx.15106.2.S1_at	-3.9	0.00013	Chromium Downregulated	senescence-induced receptor-like serine/threonine-protein kinase precursor, putative, expressed
LOC_Os05g44930	Os.21832.1.S1_at	-3.92	0	Chromium Downregulated	receptor-like protein kinase, putative, expressed
LOC_Os01g70970	Os.18382.1.S1_at	-3.94	2e-05	Chromium Downregulated	protein kinase, putative, expressed
LOC_Os12g41510	OsAffx.20077.1.S1_x_at	-3.96	0.00749	Chromium Downregulated	cysteine-rich receptor-like protein kinase 31 precursor, putative, expressed
LOC_Os09g29540	Os.39294.1.S1_at	-4.04	0.00015	Chromium Downregulated	OsWAK82 - OsWAK receptor-like cytoplasmic kinase OsWAK-RLCK, expressed
LOC_Os06g37750	Os.49844.1.S1_at	-4.06	0.00354	Chromium Downregulated	S-locus-like receptor protein kinase, putative, expressed
LOC_Os03g05140	OsAffx.3137.1.S1_x_at	-4.13	0	Chromium Downregulated	receptor-like protein kinase 2 precursor, putative, expressed
LOC_Os06g47750	Os.56824.1.S1_at	-4.28	0.00018	Chromium Downregulated	phytosulfokine receptor precursor, putative, expressed
LOC_Os11g17380	OsAffx.7132.1.S1_at	-5.05	0.00034	Chromium Downregulated	protein kinase domain containing protein, expressed
LOC_Os05g44990	OsAffx.15107.1.S1_at	-5.93	1e-05	Chromium Downregulated	light repressible receptor protein kinase, putative, expressed
LOC_Os10g10130	Os.23327.2.S1_a_at	-6.21	0	Chromium Downregulated	OsWAK112d - OsWAK receptor-like protein kinase, expressed
LOC_Os06g10230	Os.11476.1.S1_at	3.64	0.0573	Lead Upregulated	receptor-like protein kinase 5 precursor, putative, expressed
LOC_Os02g12420	Os.53706.1.S1_at	2.17	7e-05	Lead Upregulated	receptor-like protein kinase precursor, putative, expressed
LOC_Os02g12440	Os.52024.1.S1_at	2.13	0.0361	Lead Upregulated	receptor kinase, putative, expressed
LOC_Os11g36180	OsAffx.31320.1.S1_at	1.97	0.0209	Lead Upregulated	receptor kinase, putative, expressed
LOC_Os02g10100	Os.56430.1.S1_at	1.96	0.00474	Lead Upregulated	leucine-rich repeat receptor protein kinase EXS precursor, putative, expressed
LOC_Os05g41270	OsAffx.15056.1.S1_at	1.93	0.00101	Lead Upregulated	CAMK_CAMK_like.4 - CAMK includes calcium/calmodulin depedent protein kinases, expressed
LOC_Os12g43660	Os.53319.1.S1_at	1.93	0.0088	Lead Upregulated	receptor-like protein kinase HAIKU2 precursor, putative, expressed
LOC_Os01g47840	Os.48003.1.A1_at	1.87	0.0344	Lead Upregulated	S-locus-like receptor protein kinase, putative, expressed
LOC_Os11g36150	Os.17190.1.A1_s_at	1.66	0.00327	Lead Upregulated	receptor-like protein kinase 2 precursor, putative, expressed
LOC_Os09g37880	OsAffx.30180.2.S1_at	1.65	0.0229	Lead Upregulated	serine/threonine-protein kinase receptor precursor, putative, expressed
LOC_Os03g16260	Os.43946.1.S1_at	1.5	0.018	Lead Upregulated	protein kinase, putative, expressed
LOC_Os02g42620	Os.17824.1.S1_x_at	1.47	0.00284	Lead Upregulated	protein kinase, putative, expressed
LOC_Os02g53720	OsAffx.3058.1.S1_x_at	1.47	0.0438	Lead Upregulated	phytosulfokine receptor precursor, putative, expressed
LOC_Os05g03460	Os.38599.2.A1_at	1.45	0.00512	Lead Upregulated	protein kinase, putative, expressed
LOC_Os02g41580	Os.11473.1.A1_at	1.36	0.00106	Lead Upregulated	CAMK_CAMK_like.14 - CAMK includes calcium/calmodulin depedent protein kinases, expressed
LOC_Os09g18260	OsAffx.17769.1.S1_at	1.34	0.0354	Lead Upregulated	senescence-induced receptor-like serine/threonine-protein kinase precursor, putative, expressed
LOC_Os01g04550	Os.27011.1.A1_s_at	1.33	0.00098	Lead Upregulated	expressed protein
LOC_Os01g36790	Os.24917.1.S1_at	1.31	0.00265	Lead Upregulated	TKL_IRAK_DUF26-lf.2 - DUF26 kinases have homology to DUF26 containing loci, expressed
LOC_Os01g55450	Os.32856.1.S1_at	1.29	0.0179	Lead Upregulated	CAMK_KIN1/SNF1/Nim1_like.11 - CAMK includes calcium/calmodulin depedent protein kinases, expressed
LOC_Os04g35114	Os.36212.1.S1_at	1.28	0.00273	Lead Upregulated	receptor-like kinase, putative, expressed
LOC_Os04g43710	Os.18633.1.S1_at	1.27	0.00188	Lead Upregulated	CAMK_CAMK_like.3 - CAMK includes calcium/calmodulin depedent protein kinases, expressed
LOC_Os11g03970	Os.10274.3.S1_at	1.27	0.00327	Lead Upregulated	CAMK_KIN1/SNF1/Nim1_like.5 - CAMK includes calcium/calmodulin depedent protein kinases, expressed
LOC_Os06g09190	Os.57190.1.S1_at	1.27	0.0372	Lead Upregulated	mitogen-activated protein kinase kinase 5, putative, expressed
LOC_Os01g70260	Os.33220.1.S1_at	1.25	0.0458	Lead Upregulated	receptor-like protein kinase 2 precursor, putative, expressed
LOC_Os02g07960	Os.38295.1.S3_at	1.18	0.0305	Lead Upregulated	STRUBBELIG-RECEPTOR FAMILY 3 precursor, putative, expressed
LOC_Os09g07730	OsAffx.29752.1.A1_at	1.15	0.00715	Lead Upregulated	expressed protein
LOC_Os02g05970	OsAffx.2516.1.S1_at	1.14	0.0141	Lead Upregulated	phytosulfokine receptor precursor, putative, expressed
LOC_Os07g48090	Os.17787.1.S1_at	1.12	0.0183	Lead Upregulated	CAMK_KIN1/SNF1/Nim1_like.30 - CAMK includes calcium/calmodulin depedent protein kinases, expressed
LOC_Os09g17630	Os.26870.1.S1_at	1.07	0.0219	Lead Upregulated	receptor-like protein kinase 2, putative, expressed
LOC_Os07g44290	Os.54134.1.S1_at	1.04	0.0209	Lead Upregulated	CAMK_KIN1/SNF1/Nim1_like.29 - CAMK includes calcium/calmodulin depedent protein kinases, expressed
LOC_Os01g12420	Os.33112.1.S1_at	1.04	0.0188	Lead Upregulated	receptor-like protein kinase, putative, expressed
LOC_Os02g13510	Os.7123.3.S1_at	1.03	0.0464	Lead Upregulated	receptor-like protein kinase 5 precursor, putative, expressed
LOC_Os04g56360	OsAffx.26633.1.S1_at	1.02	0.0355	Lead Upregulated	cysteine-rich receptor-like protein kinase 8 precursor, putative, expressed
LOC_Os07g04010	OsAffx.28256.1.S1_at	1.02	0.00587	Lead Upregulated	lectin-like receptor kinase, putative, expressed
LOC_Os06g45630	Os.56488.1.S1_at	1.02	0.00071	Lead Upregulated	expressed protein
LOC_Os04g12080	Os.18067.1.S1_at	1	0.0303	Lead Upregulated	TKL_IRAK_DUF26-lc.7 - DUF26 kinases have homology to DUF26 containing loci, expressed
LOC_Os02g48200	Os.55056.1.A1_at	-1	0.00344	Lead Downregulated	lectin-like protein kinase, putative, expressed
LOC_Os01g02310	OsAffx.10878.2.S1_x_at	-1	0.0397	Lead Downregulated	expressed protein
LOC_Os05g03920	Os.27043.1.A1_at	-1.02	0.0481	Lead Downregulated	TKL_IRAK_DUF26-lf.3 - DUF26 kinases have homology to DUF26 containing loci, expressed
LOC_Os04g52590	OsAffx.14379.1.S1_x_at	-1.06	0.00773	Lead Downregulated	protein kinase domain containing protein, expressed
LOC_Os02g05920	Os.49104.1.A1_at	-1.07	0.00803	Lead Downregulated	phytosulfokine receptor precursor, putative, expressed
LOC_Os02g56380	Os.49913.1.S1_at	-1.07	0.00533	Lead Downregulated	OsWAK21 - OsWAK receptor-like cytoplasmic kinase OsWAK-RLCK, expressed
LOC_Os04g20680	Os.26878.1.S1_at	-1.08	0.0282	Lead Downregulated	wall-associated receptor kinase 3 precursor, putative, expressed
LOC_Os01g53920	Os.11775.1.S1_a_at	-1.09	0.0479	Lead Downregulated	receptor-like protein kinase 5 precursor, putative, expressed
LOC_Os06g48980	Os.53495.1.S1_x_at	-1.09	0.0213	Lead Downregulated	protein kinase APK1B, chloroplast precursor, putative, expressed
LOC_Os12g44320	OsAffx.20117.1.S1_s_at	-1.09	0.00959	Lead Downregulated	carbohydrate binding protein, putative, expressed
LOC_Os11g40430	OsAffx.31406.1.S1_at	-1.14	0.0435	Lead Downregulated	wall-associated receptor kinase-like 2 precursor, putative, expressed
LOC_Os05g41090	Os.53033.1.S1_at	-1.15	0.0401	Lead Downregulated	CAMK_CAMK_like_CG18020d.1 - CAMK includes calcium/calmodulin depedent protein kinases, expressed
LOC_Os04g56120	Os.56111.1.S1_at	-1.15	0.0198	Lead Downregulated	protein kinase domain containing protein, expressed
LOC_Os08g35600	Os.54867.1.S1_at	-1.16	0.0414	Lead Downregulated	tyrosine protein kinase domain containing protein, putative, expressed
LOC_Os02g34430	Os.52830.1.S1_at	-1.17	0.0208	Lead Downregulated	serine/threonine-protein kinase, putative, expressed
LOC_Os07g43570	Os.6898.1.S1_at	-1.18	0.00062	Lead Downregulated	TKL_IRAK_DUF26-lc.25 - DUF26 kinases have homology to DUF26 containing loci, expressed
LOC_Os03g21230	Os.19190.2.S1_at	-1.2	0.0038	Lead Downregulated	leucine-rich repeat family protein, putative, expressed
LOC_Os07g42200	Os.53190.1.S1_at	-1.2	0.0166	Lead Downregulated	tyrosine protein kinase domain containing protein, putative, expressed
LOC_Os11g03880	OsAffx.31567.1.S1_at	-1.21	0.0255	Lead Downregulated	D-mannose binding lectin family protein, expressed
LOC_Os02g35760	Os.53416.1.S1_at	-1.22	0.0464	Lead Downregulated	STRUBBELIG-RECEPTOR FAMILY 7 precursor, putative, expressed
LOC_Os10g17910	OsAffx.18277.1.S1_at	-1.22	0.0333	Lead Downregulated	OsWAK114 - OsWAK receptor-like cytoplasmic kinase OsWAK-RLCK, expressed
LOC_Os10g33650	Os.46666.2.S1_x_at	-1.24	0.0274	Lead Downregulated	CK1_CaseinKinase_1.9 - CK1 includes the casein kinase 1 kinases, expressed
LOC_Os06g45350	Os.49391.1.S1_at	-1.28	0.00231	Lead Downregulated	protein kinase domain containing protein, expressed
LOC_Os05g44930	Os.21832.1.S1_at	-1.29	0.0221	Lead Downregulated	receptor-like protein kinase, putative, expressed
LOC_Os11g35220	Os.54257.1.S1_at	-1.29	0.021	Lead Downregulated	OsWAK117 - OsWAK receptor-like cytoplasmic kinase OsWAK-RLCK, expressed
LOC_Os12g14480	OsAffx.19666.1.S1_at	-1.3	0.00971	Lead Downregulated	cysteine-rich receptor-like protein kinase 23 precursor, putative, expressed
LOC_Os10g04720	Os.23264.1.A1_at	-1.33	0.0404	Lead Downregulated	TKL_IRAK_DUF26-la.5 - DUF26 kinases have homology to DUF26 containing loci, expressed
LOC_Os04g30010	Os.19575.2.S1_at	-1.33	0.0112	Lead Downregulated	OsWAK45 - OsWAK receptor-like protein kinase, expressed
LOC_Os01g05940	OsAffx.22770.4.S1_at	-1.34	0.009	Lead Downregulated	receptor kinase, putative, expressed
LOC_Os09g20970	OsAffx.17811.1.S1_x_at	-1.35	0.0409	Lead Downregulated	receptor kinase, putative, expressed
LOC_Os01g70970	Os.18382.1.S1_at	-1.35	0.0175	Lead Downregulated	protein kinase, putative, expressed
LOC_Os01g02730	OsAffx.23091.2.S1_x_at	-1.38	0.0087	Lead Downregulated	TAK14, putative, expressed
LOC_Os05g44970	OsAffx.15106.2.S1_at	-1.42	0.0221	Lead Downregulated	senescence-induced receptor-like serine/threonine-protein kinase precursor, putative, expressed
LOC_Os07g35280	Os.10444.1.S1_at	-1.43	0.0475	Lead Downregulated	TKL_IRAK_DUF26-lc.1 - DUF26 kinases have homology to DUF26 containing loci, expressed
LOC_Os09g18010	OsAffx.29906.1.S1_at	-1.47	0.0108	Lead Downregulated	expressed protein
LOC_Os03g56180	OsAffx.13504.1.S1_at	-1.5	0.0483	Lead Downregulated	legume lectins beta domain containing protein, expressed
LOC_Os09g16950	Os.26900.1.A1_at	-1.53	0.0188	Lead Downregulated	cysteine-rich receptor-like protein kinase 25 precursor, putative, expressed
LOC_Os04g29960	Os.24971.1.A1_s_at	-1.54	0.0145	Lead Downregulated	OsWAK43 - OsWAK receptor-like protein kinase, expressed
LOC_Os07g04130	OsAffx.16075.1.S1_s_at	-1.56	0.0431	Lead Downregulated	expressed protein
LOC_Os11g35860	OsAffx.19181.1.S1_at	-1.59	0.00157	Lead Downregulated	OsWAK120 - OsWAK receptor-like protein kinase, expressed
LOC_Os04g34270	Os.49208.1.S1_at	-1.66	0.0366	Lead Downregulated	serine/threonine-protein kinase receptor precursor, putative, expressed
LOC_Os07g31250	Os.35935.2.S1_at	-1.73	0.0097	Lead Downregulated	OsWAK69 - OsWAK receptor-like cytoplasmic kinase OsWAK-RLCK, expressed
LOC_Os01g02320	Os.34013.2.S1_x_at	-1.75	0.00069	Lead Downregulated	protein kinase domain containing protein, expressed
LOC_Os04g34320	OsAffx.26323.1.A1_at	-1.85	0.00416	Lead Downregulated	S-domain receptor-like protein kinase, putative, expressed
LOC_Os04g54130	OsAffx.26596.1.S1_at	-1.93	0.0194	Lead Downregulated	TKL_IRAK_DUF26-ld.1 - DUF26 kinases have homology to DUF26 containing loci, expressed
LOC_Os05g07470	OsAffx.26769.1.S1_at	-1.93	0.00278	Lead Downregulated	D-mannose binding lectin family protein, expressed
LOC_Os05g44990	OsAffx.15107.1.S1_at	-2.07	0.0408	Lead Downregulated	light repressible receptor protein kinase, putative, expressed
LOC_Os10g20160	OsAffx.30458.1.S1_at	-2.12	0.0162	Lead Downregulated	serine/threonine-protein kinase receptor precursor, putative, expressed
LOC_Os01g60060	OsAffx.21650.1.S1_x_at	-2.28	0.0402	Lead Downregulated	leucine-rich repeat family protein, putative, expressed
LOC_Os09g29540	Os.39294.1.S1_at	-2.57	0.00176	Lead Downregulated	OsWAK82 - OsWAK receptor-like cytoplasmic kinase OsWAK-RLCK, expressed
LOC_Os04g42740	OsAffx.26434.1.S1_at	-2.66	0.00405	Lead Downregulated	serine/threonine-protein kinase receptor precursor, putative, expressed
LOC_Os04g34330	OsAffx.14131.1.S1_at	-3.31	0.00478	Lead Downregulated	serine/threonine-protein kinase receptor precursor, putative, expressed
LOC_Os06g47750	Os.56824.1.S1_at	-3.44	0.00107	Lead Downregulated	phytosulfokine receptor precursor, putative, expressed
LOC_Os05g14220	OsAffx.26878.1.S1_at	-3.52	0.0249	Lead Downregulated	tyrosine protein kinase domain containing protein, putative, expressed
