# Supplementary material for: Updated Rice Kinase Database RKD 2.0: enabling transcriptome and functional analysis of rice kinase genes
Source: Rice (N Y). 2016 Aug 19;9:40. doi: 10.1186/s12284-016-0106-5 (PMC4991984; doi:10.1186/s12284-016-0106-5)
Supplement: Additional file 5: Table S5. — Rice kinases with hormone responses. (XLSX 25 kb) [file 12284_2016_106_MOESM5_ESM.xlsx]

## Sheet: Sheet1
Table S5. List of rice kinases with featured hormone responses.
Hormone	LOC_id	Group	Family	Subfamily	Class	MSU/TIGR V6 Annotation
ABA	LOC_Os06g29120.1	STE	PAK_Ste20	PAK_Ste20_STLK	RD	STE_PAK_Ste20_STLK.5 - STE kinases include homologs to sterile 7, sterile 11 and sterile 20 from yeast, expressed
ABA	LOC_Os11g02300.1	STE	PAK_Ste20	PAK_Ste20_Slob_Wnk	RD	CPuORF36 - conserved peptide uORF-containing transcript, expressed
ABA	LOC_Os02g54900.1	STE	PAK_Ste20	PAK_Ste20_STLK	RD	STE_PAK_Ste20_STLK.2 - STE kinases include homologs to sterile 7, sterile 11 and sterile 20 from yeast, expressed
ABA	LOC_Os05g48660.1	TKL	IRAK	LRR-VI	non-RD	MRH1, putative, expressed
ABA	LOC_Os05g47560.1	not_assigned	-	-	RD	serine/threonine-protein kinase SNT7, chloroplast precursor, putative, expressed
ABA	LOC_Os11g26130.1	TKL	IRAK	LRR-IX	RD	receptor protein kinase TMK1 precursor, putative, expressed
ABA	LOC_Os01g50370.1	STE	MEKK_ste11	MEKK_ste11_MAP3K	non-RD	STE_MEKK_ste11_MAP3K.4 - STE kinases include homologs to sterile 7, sterile 11 and sterile 20 from yeast, expressed
ABA	LOC_Os06g35160.1	CAMK	KIN1/SNF1/Nim1_like(CAMK_2)	-	RD	CAMK_KIN1/SNF1/Nim1_like.26 - CAMK includes calcium/calmodulin depedent protein kinases, expressed
ABA	LOC_Os11g03880.1	TKL	IRAK	SD-2a	non-RD	D-mannose binding lectin family protein, expressed
ABA	LOC_Os05g03450.1	TKL	IRAK	L-LEC	RD	lectin protein kinase family protein, putative, expressed
ABA	LOC_Os06g49430.1	CMGC	MAPK(CMGC_2)	-	RD	CGMC_MAPKCMGC_2.11 - CGMC includes CDA, MAPK, GSK3, and CLKC kinases, expressed
ABA	LOC_Os03g16130.1	CAMK	CAMK_like(CAMK_1)	CAMK_like(CAMK_1)_ULKh_APGy	RD	CAMK_CAMK_like_ULKh_APGy.2 - CAMK includes calcium/calmodulin depedent protein kinases, expressed
ABA	LOC_Os03g59390.1	CAMK	CAMK_like(CAMK_1)	-	RD	CAMK_CAMK_like.24 - CAMK includes calcium/calmodulin depedent protein kinases, expressed
ABA	LOC_Os07g04040.1	TKL	IRAK	L-LEC	RD	expressed protein
ABA	LOC_Os05g11140.1	CK1	CaseinKinase_1	CaseinKinase_1a	non-RD	CK1_CaseinKinase_1a.5 - CK1 includes the casein kinase 1 kinases, expressed
ABA	LOC_Os03g16010.1	TKL	IRAK	LRR-XIIIa	RD	BRASSINOSTEROID INSENSITIVE 1-associated receptor kinase 1 precursor, putative, expressed
ABA	LOC_Os02g53030.1	TKL	IRAK	URK-I-sis	-	mitogen-activated protein kinase kinase kinase 1, putative, expressed
ABA	LOC_Os02g06570.1	CAMK	KIN1/SNF1/Nim1_like(CAMK_2)	-	RD	CAMK_KIN1/SNF1/Nim1_like.13 - CAMK includes calcium/calmodulin depedent protein kinases, expressed
ABA	LOC_Os07g29330.1	TKL	Raf	-	-	serine/threonine-protein kinase CTR1, putative, expressed
ABA	LOC_Os10g30530.1	TKL	IRAK	L-LEC	RD	lectin-like receptor kinase, putative, expressed
ABA	LOC_Os02g56310.1	CAMK	CAMK_like(CAMK_1)	-	RD	calcium-dependent protein kinase isoform AK1, putative, expressed
ABA	LOC_Os03g03880.1	TKL	IRAK	RLCK-VIIa	RD	protein kinase, putative, expressed
ABA	LOC_Os10g30540.1	TKL	IRAK	L-LEC	RD	lectin-like receptor kinase, putative, expressed
ABA	LOC_Os07g04220.1	TKL	IRAK	LRR-XIV	RD	wound and phytochrome signaling involved receptor like kinase, putative, expressed
ABA	LOC_Os04g58250.1	TKL	IRAK	LRR-VIII-2	RD	protein kinase, putative, expressed
ABA	LOC_Os10g41490.1	CAMK	CAMK_like(CAMK_1)	-	RD	CAMK_CAMK_like.41 - CAMK includes calcium/calmodulin depedent protein kinases, expressed
ABA	LOC_Os06g06760.1	TKL	IRAK	RLCK-IXb	non-RD	protein kinase, putative, expressed
ABA	LOC_Os10g37740.1	CMGC	GSK(CMGC_3)	-	RD	CGMC_GSK.9 - CGMC includes CDA, MAPK, GSK3, and CLKC kinases, expressed
ABA	LOC_Os03g41460.1	CAMK	CAMK_like(CAMK_1)	-	RD	CAMK_CAMK_like.20 - CAMK includes calcium/calmodulin depedent protein kinases, expressed
ABA	LOC_Os05g28520.1	TKL	IRAK	LRR-VI	-	MRH1, putative, expressed
ABA	LOC_Os02g36570.1	not_assigned	-	-	non-RD	ABC1 family domain containing protein, putative, expressed
ABA	LOC_Os01g57100.1	TKL	IRAK	L-LEC	RD	expressed protein
ABA	LOC_Os04g43710.1	CAMK	CAMK_like(CAMK_1)	-	RD	CAMK_CAMK_like.3 - CAMK includes calcium/calmodulin depedent protein kinases, expressed
ABA	LOC_Os03g27280.1	CAMK	CAMK_like(CAMK_1)	-	RD	CAMK_CAMK_like.19 - CAMK includes calcium/calmodulin depedent protein kinases, expressed
ABA	LOC_Os04g49460.1	TKL	IRAK	L-LEC	RD	protein kinase domain containing protein, expressed
ABA	LOC_Os07g42626.1	TKL	IRAK	LRR-V	-	STRUBBELIG-RECEPTOR FAMILY 6 precursor, putative, expressed
ABA	LOC_Os10g19160.1	TKL	IRAK	LRR-XII	non-RD	receptor kinase, putative, expressed
ABA	LOC_Os04g12560.1	TKL	IRAK	SD-2b	non-RD	receptor-like protein kinase, putative, expressed
ABA	LOC_Os02g12670.1	TKL	IRAK	RLCK-IXb	RD	protein kinase family protein, putative, expressed
ABA	LOC_Os05g06990.1	TKL	IRAK	CrRLK1L-1	RD	TKL_IRAK_CrRLK1L-1.10 - The CrRLK1L-1 subfamily has homology to the CrRLK1L homolog, expressed
ABA	LOC_Os06g36320.1	TKL	IRAK	LRR-XV	non-RD	receptor-like protein kinase 5 precursor, putative, expressed
ABA	LOC_Os04g42700.1	TKL	IRAK	LRR-XI	RD	receptor-like protein kinase precursor, putative, expressed
ABA	LOC_Os07g49470.1	TKL	IRAK	RLCK-VIIa	RD	protein kinase APK1B, chloroplast precursor, putative, expressed
ABA	LOC_Os01g12720.1	TKL	IRAK	PERK	RD	protein kinase domain containing protein, expressed
ABA	LOC_Os01g50400.1	STE	MEKK_ste11	MEKK_ste11_MAP3K	non-RD	STE_MEKK_ste11_MAP3K.5 - STE kinases include homologs to sterile 7, sterile 11 and sterile 20 from yeast, expressed
ABA	LOC_Os05g44030.1	TKL	IRAK	PERK	RD	protein kinase, putative, expressed
ABA	LOC_Os02g37880.1	Other	NimA_AAKh_BIKEh_NAKd	-	RD	cyclin G-associated kinase, putative, expressed
ABA	LOC_Os07g35140.1	TKL	IRAK	DUF26	RD	receptor-like serine-threonine protein kinase, putative, expressed
ABA	LOC_Os12g37980.1	TKL	IRAK	LRR-Ia	RD	protein kinase domain containing protein, expressed
ABA	LOC_Os01g35160.1	TKL	IRAK	DUF26-Ih_AtRLK4_like	-	TKL_IRAK_DUF26-lh.4 - DUF26 kinases have homology to DUF26 containing loci, expressed
ABA	LOC_Os03g62430.1	TKL	IRAK	WAKb	RD	OsWAK28 - OsWAK receptor-like protein kinase, expressed
ABA	LOC_Os06g47820.1	TKL	IRAK	RLCK-VI	RD	protein kinase domain containing protein, expressed
ABA	LOC_Os05g50190.1	TKL	Raf	-	RD	protein kinase domain containing protein, expressed
ABA	LOC_Os07g47270.1	TKL	IRAK	RLCK-VIIa	RD	protein kinase APK1B, chloroplast precursor, putative, expressed
ABA	LOC_Os09g27010.1	TKL	IRAK	RLCK-VIIa	RD	tyrosine protein kinase domain containing protein, putative, expressed
ABA	LOC_Os02g55340.1	Other	EIFK	-	non-RD	WD domain and HEAT domain containing protein, putative, expressed
ABA	LOC_Os09g03620.1	TKL	IRAK	RLCK-IV	RD	wall-associated receptor kinase-like 20 precursor, putative, expressed
ABA	LOC_Os03g08550.1	TKL	IRAK	LRR-V	-	STRUBBELIG-RECEPTOR FAMILY 6 precursor, putative, expressed
ABA	LOC_Os02g54510.1	TKL	Raf	-	non-RD	protein kinase domain containing protein, expressed
ABA	LOC_Os10g10030.1	TKL	IRAK	WAKb	RD	OsWAK111 - OsWAK receptor-like protein kinase, expressed
ABA	LOC_Os06g08280.1	TKL	Raf	-	non-RD	protein kinase domain containing protein, expressed
ABA	LOC_Os01g71000.1	TKL	IRAK	RLCK-VIIa	RD	protein kinase APK1B, chloroplast precursor, putative, expressed
ABA	LOC_Os01g55450.1	CAMK	KIN1/SNF1/Nim1_like(CAMK_2)	-	RD	CAMK_KIN1/SNF1/Nim1_like.11 - CAMK includes calcium/calmodulin depedent protein kinases, expressed
ABA	LOC_Os01g10870.1	CAMK	KIN1/SNF1/Nim1_like(CAMK_2)	-	RD	CAMK_KIN1/SNF1/Nim1_like.7 - CAMK includes calcium/calmodulin depedent protein kinases, expressed
ABA	LOC_Os01g14510.1	TKL	IRAK	LRR-XIIIa	RD	BRASSINOSTEROID INSENSITIVE 1 precursor, putative, expressed
ABA	LOC_Os09g25090.1	CAMK	KIN1/SNF1/Nim1_like(CAMK_2)	-	RD	CAMK_KIN1/SNF1/Nim1_like.34 - CAMK includes calcium/calmodulin depedent protein kinases, expressed
ABA	LOC_Os01g64970.1	CAMK	CAMK_like(CAMK_1)	-	RD	CAMK_CAMK_like.11 - CAMK includes calcium/calmodulin depedent protein kinases, expressed
IAA	LOC_Os01g49529.1	TKL	IRAK	WAK/LRK10L-1	RD	OsWAK10d - OsWAK receptor-like cytoplasmic kinase OsWAK-RLCK, expressed
IAA	LOC_Os05g11790.1	CAMK	KIN1/SNF1/Nim1_like(CAMK_2)	-	RD	CAMK_KIN1/SNF1/Nim1_like.19 - CAMK includes calcium/calmodulin depedent protein kinases, expressed
IAA	LOC_Os01g02700.1	TKL	IRAK	LRK10L-2	non-RD	protein kinase domain containing protein, expressed
IAA	LOC_Os10g36710.1	CAMK	CAMK_like(CAMK_1)	-	RD	CAMK_CAMK_like.40 - CAMK includes calcium/calmodulin depedent protein kinases, expressed
IAA	LOC_Os01g04570.1	TKL	IRAK	LRK10L-2	non-RD	Ser/Thr protein kinase, putative, expressed
IAA	LOC_Os05g33080.1	TKL	IRAK	Extensin	RD	serine/threonine-protein kinase, putative, expressed
IAA	LOC_Os03g17300.1	TKL	IRAK	CrRLK1L-1	RD	TKL_IRAK_CrRLK1L-1.7 - The CrRLK1L-1 subfamily has homology to the CrRLK1L homolog, expressed
IAA	LOC_Os04g54080.1	TKL	IRAK	SD-1c	RD	serine/threonine-protein kinase receptor precursor, putative, expressed
IAA	LOC_Os01g68870.1	TKL	IRAK	LRR-Xb	RD	leucine-rich repeat receptor protein kinase EXS precursor, putative, expressed
IAA	LOC_Os09g31210.1	AGC	PVPK_like(AGC_8)	PVPK_like(AGC_8)_CDK8	RD	AGC_PVPK_like_CDK8.1 - ACG kinases include homologs to PKA, PKG and PKC, expressed
IAA	LOC_Os03g10940.1	CMGC	CK2(CMGC_4)	-	RD	casein kinase II subunit alpha-2, putative, expressed
IAA	LOC_Os07g32480.1	Other	Bub1	-	non-RD	mitotic checkpoint serine/threonine-protein kinase BUB1, putative, expressed
IAA	LOC_Os01g52050.1	TKL	IRAK	LRR-Xb	RD	systemin receptor SR160 precursor, putative, expressed
IAA	LOC_Os04g30030.1	TKL	IRAK	RLCK-OS2	non-RD	cysteine-rich receptor-like protein kinase 12 precursor, putative
IAA	LOC_Os07g35300.1	TKL	IRAK	DUF26-Ic	RD	TKL_IRAK_DUF26-lc.11 - DUF26 kinases have homology to DUF26 containing loci, expressed
IAA	LOC_Os02g38080.1	TKL	Raf	-	RD	protein kinase domain containing protein, expressed
IAA	LOC_Os03g48270.1	CAMK	CAMK_like(CAMK_1)	-	RD	CAMK_CAMK_like.21 - CAMK includes calcium/calmodulin depedent protein kinases, expressed
IAA	LOC_Os03g18430.1	TKL	raf	-	RD	protein kinase, putative, expressed
IAA	LOC_Os04g52780.1	TKL	IRAK	LRR-XII	non-RD	leucine-rich repeat receptor protein kinase EXS precursor, putative, expressed
IAA	LOC_Os03g07430.1	TKL	IRAK	RLCK-VIIa	RD	protein kinase domain containing protein, expressed
IAA	LOC_Os01g32660.1	STE	MEK_ste7	MEK_ste7_MAP2K	RD	STE_MEK_ste7_MAP2K.2 - STE kinases include homologs to sterile 7, sterile 11 and sterile 20 from yeast, expressed
IAA	LOC_Os05g50810.1	CAMK	CAMK_like(CAMK_1)	-	RD	CAMK_CAMK_like.5 - CAMK includes calcium/calmodulin depedent protein kinases, expressed
IAA	LOC_Os09g23570.1	TKL	IRAK	LRR-III	-	inactive receptor kinase At2g26730 precursor, putative, expressed
IAA	LOC_Os11g05320.1	AGC	PVPK_like(AGC_8)	PVPK_like(AGC_8)_kin82y	RD	AGC_PVPK_like_kin82y.1 - ACG kinases include homologs to PKA, PKG and PKC, expressed
IAA	LOC_Os12g42020.1	AGC	PVPK_like(AGC_8)	PVPK_like(AGC_8)_kin82y	RD	AGC_PVPK_like_kin82y.20 - ACG kinases include homologs to PKA, PKG and PKC, expressed
IAA	LOC_Os08g39460.1	AGC	PVPK_like(AGC_8)	PVPK_like(AGC_8)_CDK8	RD	AGC_PVPK_like_CDK8.2 - ACG kinases include homologs to PKA, PKG and PKC, expressed
IAA	LOC_Os12g05394.1	AGC	PVPK_like(AGC_8)	PVPK_like(AGC_8)_kin82y	-	protein kinase, putative, expressed
tZ	LOC_Os02g01730.1	TKL	IRAK	RLCK-XIII	non-RD	serine/threonine-protein kinase At1g18390 precursor, putative, expressed
tZ	LOC_Os12g42660.1	AGC	AGC_other	AGC_other_GWLd	RD	AGC_AGC_other_GWLd.1 - ACG kinases include homologs to PKA, PKG and PKC, expressed
tZ	LOC_Os01g66610.1	TKL	IRAK	SD-2b	non-RD	serine/threonine-protein kinase receptor precursor, putative, expressed
tZ	LOC_Os12g42040.1	TKL	IRAK	WAKa	non-RD	OsWAK126 - OsWAK receptor-like protein kinase, expressed
tZ	LOC_Os12g34320.1	TKL	IRAK	SD-2a	non-RD	S-locus-like receptor protein kinase, putative, expressed
tZ	LOC_Os01g57540.1	TKL	IRAK	SD-1a	-	protein kinase, putative, expressed
tZ	LOC_Os11g35330.1	TKL	IRAK	LysM-II	non-RD	LYK, putative, expressed
tZ	LOC_Os08g08140.1	TKL	IRAK	SD-1c	RD	receptor-like kinase, putative, expressed
tZ	LOC_Os02g05950.1	TKL	IRAK	LRR-Xb	RD	phytosulfokine receptor precursor, putative, expressed
tZ	LOC_Os07g42940.1	CAMK	CAMK_like(CAMK_1)	-	-	CAMK_CAMK_like.7 - CAMK includes calcium/calmodulin depedent protein kinases, expressed
tZ	LOC_Os06g51170.1	TKL	IRAK	RLCK-VIIa	RD	serine/threonine-protein kinase Cx32, chloroplast precursor, putative, expressed
tZ	LOC_Os02g57080.1	TKL	IRAK	Extensin	RD	serine/threonine-protein kinase, putative, expressed
tZ	LOC_Os07g38810.1	TKL	IRAK	L-LEC	RD	lectin receptor-type protein kinase, putative, expressed
tZ	LOC_Os04g54130.1	TKL	IRAK	DUF26-Id	RD	TKL_IRAK_DUF26-ld.1 - DUF26 kinases have homology to DUF26 containing loci, expressed
tZ	LOC_Os12g03810.1	CAMK	KIN1/SNF1/Nim1_like(CAMK_2)	-	RD	CAMK_KIN1/SNF1/Nim1_like.37 - CAMK includes calcium/calmodulin depedent protein kinases, expressed
tZ	LOC_Os01g49614.1	TKL	IRAK	LRK10L-2	non-RD	Protein kinase domain containing protein, expressed
tZ	LOC_Os08g34380.1	TKL	IRAK	LRR-II	RD	receptor-like kinase, putative, expressed
tZ	LOC_Os11g03970.1	CAMK	KIN1/SNF1/Nim1_like(CAMK_2)	-	RD	CAMK_KIN1/SNF1/Nim1_like.5 - CAMK includes calcium/calmodulin depedent protein kinases, expressed
tZ	LOC_Os07g06740.1	CAMK	CAMK_like(CAMK_1)	-	RD	CAMK_CAMK_like.31 - CAMK includes calcium/calmodulin depedent protein kinases, expressed
tZ	LOC_Os12g03670.1	TKL	IRAK	SD-2a	non-RD	D-mannose binding lectin family protein
tZ	LOC_Os01g57560.1	TKL	IRAK	SD-1a	RD	serine/threonine-protein kinase receptor precursor, putative, expressed
tZ	LOC_Os12g19290.1	AGC	AGC_other	AGC_other_NDRh_TRCd	RD	AGC_AGC_other_NDRh_TRCd.4 - ACG kinases include homologs to PKA, PKG and PKC, expressed
tZ	LOC_Os01g41870.1	TKL	IRAK	PERK	RD	protein kinase, putative, expressed
tZ	LOC_Os10g20160.1	TKL	IRAK	SD-2b	non-RD	serine/threonine-protein kinase receptor precursor, putative, expressed
tZ	LOC_Os04g23760.1	TKL	IRAK	SD-2b	non-RD	lectin protein kinase family protein, putative
tZ	LOC_Os03g20380.1	CAMK	KIN1/SNF1/Nim1_like(CAMK_2)	-	RD	CAMK_KIN1/SNF1/Nim1_like.2 - CAMK includes calcium/calmodulin depedent protein kinases, expressed
tZ	LOC_Os04g56060.1	TKL	IRAK	RLCK-VI	RD	protein kinase domain containing protein, expressed
tZ	LOC_Os12g41090.1	CAMK	KIN1/SNF1/Nim1_like(CAMK_2)	-	RD	CAMK_KIN1/SNF1/Nim1_like.38 - CAMK includes calcium/calmodulin depedent protein kinases, expressed
tZ	LOC_Os09g20880.1	TKL	IRAK	RLCK-VIIb	RD	serine/threonine-protein kinase, putative, expressed
tZ	LOC_Os11g12620.1	TKL	IRAK	LRR-XI	RD	receptor protein kinase CLAVATA1 precursor, putative, expressed
tZ	LOC_Os02g34430.1	TKL	IRAK	RLCK-V	RD	serine/threonine-protein kinase, putative, expressed
tZ	LOC_Os08g45060.1	TKL	IRAK	LRR-III	-	protein Kinase-like protein TMKL1 precursor, putative, expressed
JA	LOC_Os08g42580.1	TKL	IRAK	LysM-I	RD	protein kinase domain containing protein, expressed
JA	LOC_Os04g01310.1	TKL	IRAK	SD-2b	non-RD	serine/threonine-protein kinase receptor precursor, putative, expressed
JA	LOC_Os06g45280.1	TKL	IRAK	RLCK-VIIa	RD	protein kinase APK1B, chloroplast precursor, putative, expressed
JA	LOC_Os01g66250.1	TKL	IRAK	SD-2a	non-RD	S-locus-like receptor protein kinase, putative, expressed
JA	LOC_Os02g57700.1	TKL	IRAK	RLCK-IXb	non-RD	protein kinase, putative, expressed
JA	LOC_Os09g20640.1	Other	MPSKh_like	-	non-RD	serine/threonine-protein kinase 16, putative, expressed
JA	LOC_Os10g25550.1	TKL	IRAK	RLCK-VIIa	RD	tyrosine protein kinase domain containing protein, putative, expressed
JA	LOC_Os02g05910.1	TKL	IRAK	LRR-Xb	RD	phytosulfokine receptor precursor, putative, expressed
JA	LOC_Os01g28730.1	TKL	IRAK	RKF3	RD	protein kinase domain containing protein, expressed
JA	LOC_Os08g35220.1	CMGC	CMGC_other	CMGC_other_CDK9h_CHEDh_CTK1y	RD	cyclin-dependent kinase C-3, putative, expressed
JA	LOC_Os07g35390.1	TKL	IRAK	DUF26-Ic	RD	TKL_IRAK_DUF26-lc.17 - DUF26 kinases have homology to DUF26 containing loci, expressed
JA	LOC_Os08g03090.1	TKL	IRAK	L-LEC	RD	lectin-like receptor kinase 1, putative
JA	LOC_Os02g34600.1	CAMK	CAMK_like(CAMK_1)	-	RD	CAMK_CAMK_like.13 - CAMK includes calcium/calmodulin depedent protein kinases, expressed
JA	LOC_Os07g28820.1	Other	IRE	-	RD	ribonuclease 2-5A family protein, expressed
JA	LOC_Os04g41100.1	CMGC	CMGC_other	CMGC_other_PITSLRE_like	RD	cyclin-dependent kinase G-2, putative, expressed
JA	LOC_Os04g41030.1	TKL	IRAK	LRR-Xa	-	inactive receptor kinase At1g27190 precursor, putative, expressed
JA	LOC_Os09g38850.1	TKL	IRAK	WAK	RD	OsWAK91 - OsWAK receptor-like protein kinase, expressed
JA	LOC_Os04g35700.1	STE	MEKK_ste11	MEKK_ste11_MAP3K	RD	STE_MEKK_ste11_MAP3K.16 - STE kinases include homologs to sterile 7, sterile 11 and sterile 20 from yeast, expressed
JA	LOC_Os07g35750.1	TKL	IRAK	DUF26-Id	RD	TKL_IRAK_DUF26-ld.3 - DUF26 kinases have homology to DUF26 containing loci, expressed
JA	LOC_Os04g52840.1	TKL	IRAK	LRR-VIII-2	RD	tyrosine protein kinase domain containing protein, putative, expressed
JA	LOC_Os02g42780.1	TKL	IRAK	L-LEC	RD	lectin receptor-type protein kinase, putative, expressed
JA	LOC_Os09g06230.1	Other	MPSKh_like	-	-	serine/threonine-protein kinase 16, putative, expressed
JA	LOC_Os02g57160.1	not_assigned	-	-	non-RD	ELMO/CED-12 family protein, putative, expressed
JA	LOC_Os04g53994.1	TKL	IRAK	SD-1c	RD	kinase, putative, expressed
JA	LOC_Os06g47530.1	TKL	IRAK	DUF26-Ih	RD	TKL_IRAK_DUF26-lh.6 - DUF26 kinases have homology to DUF26 containing loci, expressed
JA	LOC_Os06g40370.1	CAMK	KIN1/SNF1/Nim1_like(CAMK_2)	-	RD	CAMK_KIN1/SNF1/Nim1_like.27 - CAMK includes calcium/calmodulin depedent protein kinases, expressed
JA	LOC_Os06g48980.1	TKL	IRAK	RLCK-VIIa	RD	protein kinase APK1B, chloroplast precursor, putative, expressed
JA	LOC_Os02g48080.1	TKL	IRAK	SD-1a	RD	cysteine-rich receptor-like protein kinase 7 precursor, putative, expressed
JA	LOC_Os01g13060.1	CK1	CaseinKinase_1	-	RD	CK1_CaseinKinase_1.1 - CK1 includes the casein kinase 1 kinases, expressed
JA	LOC_Os03g56470.1	TKL	IRAK	PERK	RD	protein kinase family protein, putative, expressed
JA	LOC_Os05g25350.1	TKL	IRAK	CrRLK1L-1	RD	TKL_IRAK_CrRLK1L-1.12 - The CrRLK1L-1 subfamily has homology to the CrRLK1L homolog, expressed
JA	LOC_Os01g72990.1	TKL	IRAK	LRR-VIII-1	RD	expressed protein
JA	LOC_Os08g02996.1	TKL	IRAK	L-LEC	RD	receptor-like kinase, putative, expressed
JA	LOC_Os07g03870.1	TKL	IRAK	L-LEC	RD	receptor like protein kinase, putative, expressed
JA	LOC_Os03g08170.1	TKL	IRAK	RLCK-VIIa	RD	protein kinase APK1B, chloroplast precursor, putative, expressed
JA	LOC_Os07g35650.1	TKL	IRAK	DUF26-Ic	RD	TKL_IRAK_DUF26-lc.2 - DUF26 kinases have homology to DUF26 containing loci
JA	LOC_Os03g60810.1	TKL	IRAK	L-LEC	RD	lectin-like receptor kinase, putative, expressed
JA	LOC_Os03g62340.1	TKL	IRAK	RLCK-VI	non-RD	protein kinase family protein, putative, expressed
JA	LOC_Os05g25840.1	not_assigned	-	-	non-RD	ELMO/CED-12 family protein, putative, expressed
JA	LOC_Os01g02390.1	TKL	IRAK	LRK10L-2	non-RD	protein kinase domain containing protein, expressed
JA	LOC_Os07g35340.1	TKL	IRAK	DUF26-Ic	RD	TKL_IRAK_DUF26-lc.14 - DUF26 kinases have homology to DUF26 containing loci, expressed
JA	LOC_Os07g35330.1	TKL	IRAK	DUF26-Ic	RD	TKL_IRAK_DUF26-lc.13 - DUF26 kinases have homology to DUF26 containing loci, expressed
JA	LOC_Os03g43440.1	CAMK	KIN1/SNF1/Nim1_like(CAMK_2)	-	RD	CAMK_KIN1/SNF1/Nim1_like.17 - CAMK includes calcium/calmodulin depedent protein kinases, expressed
JA	LOC_Os01g48390.1	TKL	IRAK	LRR-VI	non-RD	expressed protein
JA	LOC_Os07g08750.1	STE	PAK_Ste20	PAK_Ste20_Slob_Wnk	RD	STE_PAK_Ste20_Slob_Wnk.1 - STE kinases include homologs to sterile 7, sterile 11 and sterile 20 from yeast, expressed
JA	LOC_Os10g30600.1	TKL	IRAK	RLCK-VIIa	RD	tyrosine protein kinase domain containing protein, putative, expressed
JA	LOC_Os08g42750.1	CAMK	CAMK_like(CAMK_1)	-	RD	CAMK_CAMK_like.37 - CAMK includes calcium/calmodulin depedent protein kinases, expressed
JA	LOC_Os04g05470.1	TKL	IRAK	L-LEC	RD	protein kinase, putative
JA	LOC_Os07g38120.1	CAMK	CAMK_like(CAMK_1)	-	RD	CAMK_CAMK_like.34 - CAMK includes calcium/calmodulin depedent protein kinases, expressed
JA	LOC_Os12g38610.1	TKL	IRAK	L-LEC	RD	lectin-like receptor kinase, putative, expressed
JA	LOC_Os05g34950.1	TKL	IRAK	RKF3	RD	cysteine-rich receptor-like protein kinase 6 precursor, putative, expressed
JA	LOC_Os08g14990.1	TKL	IRAK	LRR-XII	non-RD	receptor-like protein kinase 2 precursor, putative, expressed
JA	LOC_Os02g54590.1	TKL	IRAK	RLCK-IXb	RD	serine threonine kinase, putative, expressed
JA	LOC_Os07g35310.1	TKL	IRAK	DUF26-Ic	RD	TKL_IRAK_DUF26-lc.12 - DUF26 kinases have homology to DUF26 containing loci, expressed
JA	LOC_Os07g35790.1	TKL	IRAK	DUF26-Id	RD	TKL_IRAK_DUF26-ld.5 - DUF26 kinases have homology to DUF26 containing loci, expressed
JA	LOC_Os06g37620.1	TKL	IRAK	RLCK-IXb	RD	protein kinase family protein, putative, expressed
JA	LOC_Os01g04580.1	TKL	IRAK	LRK10L-2	non-RD	Ser/Thr protein kinase, putative, expressed
JA	LOC_Os01g02290.1	TKL	IRAK	LRK10L-2	non-RD	Ser/Thr receptor-like kinase, putative, expressed
JA	LOC_Os03g29410.1	TKL	IRAK	RLCK-VIIa	RD	tyrosine protein kinase domain containing protein, putative, expressed
JA	LOC_Os02g05920.1	TKL	IRAK	LRR-XV	RD	phytosulfokine receptor precursor, putative, expressed
JA	LOC_Os07g35690.1	TKL	IRAK	DUF26-Ic	RD	TKL_IRAK_DUF26-lc.3 - DUF26 kinases have homology to DUF26 containing loci, expressed
JA	LOC_Os09g29510.1	TKL	IRAK	WAKa	non-RD	OsWAK80 - OsWAK receptor-like protein kinase, expressed
JA	LOC_Os10g37480.1	STE	PAK_Ste20	PAK_Ste20_STLK	-	STE_PAK_Ste20_STLK.6 - STE kinases include homologs to sterile 7, sterile 11 and sterile 20 from yeast, expressed
JA	LOC_Os02g43290.1	TKL	IRAK	RLCK-XIII	non-RD	protein kinase domain containing protein, expressed
JA	LOC_Os06g06090.1	CMGC	MAPK(CMGC_2)	MAPK(CMGC_2)_ERK	RD	CGMC_MAPKCMGC_2_ERK.12 - CGMC includes CDA, MAPK, GSK3, and CLKC kinases, expressed
JA	LOC_Os02g02600.1	TKL	IRAK	RLCK-VIIa	RD	serine/threonine-protein kinase Cx32, chloroplast precursor, putative, expressed
JA	LOC_Os01g50400.1	STE	MEKK_ste11	MEKK_ste11_MAP3K	non-RD	STE_MEKK_ste11_MAP3K.5 - STE kinases include homologs to sterile 7, sterile 11 and sterile 20 from yeast, expressed
JA	LOC_Os07g22710.1	CAMK	CAMK_like(CAMK_1)	-	RD	CAMK_CAMK_like.32 - CAMK includes calcium/calmodulin depedent protein kinases, expressed
JA	LOC_Os08g28710.1	TKL	IRAK	RLCK-OS1	RD	receptor protein kinase CRINKLY4 precursor, putative, expressed
JA	LOC_Os06g48590.1	CMGC	MAPK(CMGC_2)	MAPK(CMGC_2)_SLT2y_ERK	RD	CGMC_MAPKCMGC_2_SLT2y_ERK.2 - CGMC includes CDA, MAPK, GSK3, and CLKC kinases, expressed
JA	LOC_Os11g10100.1	STE	MEKK_ste11	MEKK_ste11_MAP3K	RD	STE_MEKK_ste11_MAP3K.3 - STE kinases include homologs to sterile 7, sterile 11 and sterile 20 from yeast, expressed
JA	LOC_Os02g53750.1	TKL	IRAK	RLCK-VIIa	-	tyrosine protein kinase domain containing protein, putative, expressed
JA	LOC_Os07g35700.1	TKL	IRAK	DUF26-Ic	RD	TKL_IRAK_DUF26-lc.4 - DUF26 kinases have homology to DUF26 containing loci, expressed
JA	LOC_Os02g48210.1	TKL	IRAK	L-LEC	RD	lectin-like protein kinase, putative, expressed
JA	LOC_Os05g25390.1	TKL	IRAK	WAK/LRK10L-1	RD	tyrosine protein kinase domain containing protein, putative, expressed
JA	LOC_Os09g24330.1	TKL	IRAK	DUF26-If	RD	TKL_IRAK_DUF26-lg.2 - DUF26 kinases have homology to DUF26 containing loci, expressed
JA	LOC_Os08g25430.1	not_assigned	-	-	RD	cysteine-rich receptor-like protein kinase 35 precursor, putative, expressed
JA	LOC_Os04g01874.1	TKL	IRAK	L-LEC	RD	protein kinase, putative, expressed
JA	LOC_Os05g44770.1	TKL	IRAK	LRR-XV	RD	receptor-like protein kinase 5 precursor, putative, expressed
JA	LOC_Os11g36190.1	TKL	IRAK	LRR-XII	non-RD	receptor kinase, putative, expressed
JA	LOC_Os08g40270.1	TKL	IRAK	L-LEC	RD	lectin-like protein kinase, putative
JA	LOC_Os09g37230.1	TKL	Raf	-	RD	protein kinase family protein, putative, expressed
JA	LOC_Os05g46750.1	STE	MEKK_ste11	MEKK_ste11_MAP3K	non-RD	STE_MEKK_ste11_MAP3K.18 - STE kinases include homologs to sterile 7, sterile 11 and sterile 20 from yeast, expressed
JA	LOC_Os01g48000.1	TKL	IRAK	SD-2a	non-RD	S-locus-like receptor protein kinase, putative, expressed
JA	LOC_Os01g36790.1	TKL	IRAK	DUF26-If	RD	TKL_IRAK_DUF26-lf.2 - DUF26 kinases have homology to DUF26 containing loci, expressed
JA	LOC_Os12g23700.1	CMGC	CMGC_other	-	RD	cyclin-dependent kinase G-2, putative, expressed
JA	LOC_Os08g35600.1	TKL	IRAK	RLCK-VIIa	RD	tyrosine protein kinase domain containing protein, putative, expressed
JA	LOC_Os10g39670.1	TKL	IRAK	RLCK-XII	non-RD	protein kinase family protein, putative, expressed
JA	LOC_Os07g42200.1	TKL	IRAK	RLCK-VIIa	RD	tyrosine protein kinase domain containing protein, putative, expressed
JA	LOC_Os08g10290.1	TKL	IRAK	LRR-VIII-2	RD	SHR5-receptor-like kinase, putative, expressed
JA	LOC_Os01g54350.1	TKL	Raf	-	RD	protein kinase domain containing protein, expressed
JA	LOC_Os07g40630.1	TKL	IRAK	LRR-Xb	RD	BRASSINOSTEROID INSENSITIVE 1 precursor, putative, expressed
JA	LOC_Os01g36080.1	TKL	Raf	-	RD	protein phosphatase 2C containing protein, expressed
JA	LOC_Os06g07070.1	TKL	IRAK	RLCK-XV	-	BRASSINOSTEROID INSENSITIVE 1-associated receptor kinase 1 precursor, putative, expressed
JA	LOC_Os12g43640.1	TKL	IRAK	LRR-XI	RD	receptor-like protein kinase HAIKU2 precursor, putative, expressed
JA	LOC_Os05g02020.1	TKL	IRAK	RLCK-VIIa	RD	protein kinase APK1A, chloroplast precursor, putative, expressed
JA	LOC_Os05g03620.1	TKL	IRAK	CR4L	RD	TKL_IRAK_CR4L.4 - The CR4L subfamily has homology with Crinkly4, expressed
JA	LOC_Os05g25450.1	TKL	IRAK	CrRLK1L-1	RD	TKL_IRAK_CrRLK1L-1.3 - The CrRLK1L-1 subfamily has homology to the CrRLK1L homolog, expressed
JA	LOC_Os03g54900.1	TKL	IRAK	LRR-XV	RD	phytosulfokine receptor precursor, putative, expressed
JA	LOC_Os01g21960.1	TKL	IRAK	RLCK-V	RD	serine/threonine-protein kinase, putative, expressed
JA	LOC_Os03g27990.1	TKL	IRAK	LRR-V	-	STRUBBELIG-RECEPTOR FAMILY 7 precursor, putative, expressed
JA	LOC_Os04g41160.1	AGC	PVPK_like(AGC_8)	PVPK_like(AGC_8)_kin82y	RD	protein kinase, putative, expressed
JA	LOC_Os02g06930.1	TKL	IRAK	LRR-VIII-2	RD	protein kinase, putative, expressed
JA	LOC_Os09g19700.1	TKL	IRAK	RLCK-VIIa	RD	protein kinase domain containing protein, expressed
JA	LOC_Os04g52600.1	TKL	IRAK	LRR-VIII-2	RD	SHR5-receptor-like kinase, putative, expressed
JA	LOC_Os05g47770.1	TKL	IRAK	WAK/LRK10L-1	RD	serine/threonine-protein kinase At1g18390 precursor, putative, expressed
JA	LOC_Os03g62180.1	TKL	IRAK	SD-2b	non-RD	lectin protein kinase family protein, putative, expressed
JA	LOC_Os06g38730.1	TKL	IRAK	LRR-XII	non-RD	receptor-like protein kinase precursor, putative, expressed
JA	LOC_Os05g42210.1	TKL	IRAK	SD-1a	RD	serine/threonine-protein kinase receptor precursor, putative, expressed
JA	LOC_Os02g56560.1	CK1	CaseinKinase_1	-	RD	CK1_CaseinKinase_1.6 - CK1 includes the casein kinase 1 kinases, expressed
JA	LOC_Os07g48290.1	AGC	AGC_other	AGC_other++RS6K_like(AGC_6)	RD	AGC_AGC_other_RS6K_like.2 - ACG kinases include homologs to PKA, PKG and PKC, expressed
JA	LOC_Os10g01060.1	TKL	IRAK	RLCK-IXb	non-RD	protein kinase family protein, putative, expressed
JA	LOC_Os10g33040.1	TKL	IRAK	LRR-XIIb	RD	receptor-like protein kinase precursor, putative, expressed
JA	LOC_Os08g34650.1	TKL	IRAK	LRR-XI	RD	receptor-like protein kinase precursor, putative, expressed
JA	LOC_Os04g56110.1	TKL	IRAK	RLCK-OS4	non-RD	protein kinase, putative, expressed
JA	LOC_Os03g06330.1	TKL	IRAK	RLCK-VIIa	RD	tyrosine protein kinase domain containing protein, putative, expressed
JA	LOC_Os05g16824.1	TKL	IRAK	LRR-VIII-2	RD	SHR5-receptor-like kinase, putative, expressed
JA	LOC_Os10g06760.1	TKL	IRAK	LRR-XI_sgk192h	RD	receptor-like protein kinase precursor, putative, expressed
JA	LOC_Os08g39210.1	TKL	IRAK	WAKb	RD	OsWAK74 - OsWAK receptor-like protein kinase, expressed
JA	LOC_Os06g50100.1	TKL	IRAK	RLCK-VIIa	RD	tyrosine protein kinase domain containing protein, putative, expressed
JA	LOC_Os01g47470.1	TKL	IRAK	RLCK-V	RD	serine/threonine-protein kinase, putative, expressed
JA	LOC_Os01g43910.1	CMGC	MAPK(CMGC_2)	-	RD	CGMC_MAPKCMGC_2.4 - CGMC includes CDA, MAPK, GSK3, and CLKC kinases, expressed
JA	LOC_Os07g36570.1	TKL	IRAK	SD-1a	RD	KI domain interacting kinase 1, putative, expressed
JA	LOC_Os02g56380.1	TKL	IRAK	WAKa	non-RD	OsWAK21 - OsWAK receptor-like cytoplasmic kinase OsWAK-RLCK, expressed
JA	LOC_Os03g03660.1	CAMK	CAMK_like(CAMK_1)	-	RD	CAMK_CAMK_like.17 - CAMK includes calcium/calmodulin depedent protein kinases, expressed
JA	LOC_Os07g44290.1	CAMK	KIN1/SNF1/Nim1_like(CAMK_2)	-	RD	CAMK_KIN1/SNF1/Nim1_like.29 - CAMK includes calcium/calmodulin depedent protein kinases, expressed
JA	LOC_Os06g10160.1	TKL	IRAK	RLCK-VIIa	RD	tyrosine protein kinase domain containing protein, putative, expressed
JA	LOC_Os01g50420.1	STE	MEKK_ste11	MEKK_ste11_MAP3K	non-RD	STE_MEKK_ste11_MAP3K.7 - STE kinases include homologs to sterile 7, sterile 11 and sterile 20 from yeast, expressed
JA	LOC_Os04g45730.1	TKL	IRAK	RLCK-XIII	non-RD	protein kinase domain containing protein, expressed
JA	LOC_Os05g49140.1	CMGC	MAPK(CMGC_2)	-	RD	CGMC_MAPKCMGC_2.8 - CGMC includes CDA, MAPK, GSK3, and CLKC kinases, expressed
JA	LOC_Os02g37830.1	Other	NimA_NEK_like	-	RD	protein kinase domain containing protein, expressed
JA	LOC_Os01g50410.1	STE	MEKK_ste11	MEKK_ste11_MAP3K	non-RD	STE_MEKK_ste11_MAP3K.6 - STE kinases include homologs to sterile 7, sterile 11 and sterile 20 from yeast, expressed
JA	LOC_Os07g36590.1	TKL	IRAK	SD-1a	RD	serine/threonine-protein kinase receptor precursor, putative, expressed
JA	LOC_Os03g12390.1	STE	MEK_ste7	MEK_ste7_MAP2K	RD	STE_MEK_ste7_MAP2K.6 - STE kinases include homologs to sterile 7, sterile 11 and sterile 20 from yeast, expressed
